# Supplementary material for: Selective and clean synthesis of aminoalkyl-H-phosphinic acids from hypophosphorous acid by phospha-Mannich reaction
Source: RSC Adv. 2020 Jun 4;10(36):21329–49. doi: 10.1039/d0ra03075a (PMC9059144; doi:10.1039/d0ra03075a)
Supplement: RA-010-D0RA03075A-s003 [file RA-010-D0RA03075A-s003.cif]

# Electronic Supplementary Material (ESI) for RSC Advances.
# This journal is © The Royal Society of Chemistry 2020

####################################################################### 
# 
# This file contains crystal structure data downloaded from the 
# Cambridge Structural Database (CSD) hosted by the Cambridge 
# Crystallographic Data Centre (CCDC).
# 
# Full information about CCDC data access policies and citation 
# guidelines are available at http://www.ccdc.cam.ac.uk/access/V1 
# 
# Audit and citation data items may have been added by the CCDC. 
# Please retain this information to preserve the provenance of 
# this file and to allow appropriate attribution of the data. 
# 
#######################################################################

data_2bae
_database_code_depnum_ccdc_archive 'CCDC 1984986'
loop_
_audit_author_name
_audit_author_address
'Jan Kotek'
;Faculty of Science, Charles University, Prague
Czech Republic
;
_audit_update_record             
;
2020-02-19 deposited with the CCDC.	2020-05-15 downloaded from the CCDC.
;

_audit_creation_method           SHELXL-2014/7
_shelx_SHELXL_version_number     2014/7
_chemical_name_systematic        ?
_chemical_name_common            ?
_chemical_melting_point          ?
_chemical_formula_moiety         'C18 H28 N3, 3(Cl)'
_chemical_formula_sum            'C18 H28 Cl3 N3'
_chemical_formula_weight         392.78

loop_
_atom_type_symbol
_atom_type_description
_atom_type_scat_dispersion_real
_atom_type_scat_dispersion_imag
_atom_type_scat_source
C C 0.0033 0.0016 'International Tables Vol C Tables 4.2.6.8 and 6.1.1.4'
H H 0.0000 0.0000 'International Tables Vol C Tables 4.2.6.8 and 6.1.1.4'
Cl Cl 0.1484 0.1585 'International Tables Vol C Tables 4.2.6.8 and 6.1.1.4'
N N 0.0061 0.0033 'International Tables Vol C Tables 4.2.6.8 and 6.1.1.4'

_space_group_crystal_system      monoclinic
_space_group_IT_number           5
_space_group_name_H-M_alt        'C 2'
_space_group_name_Hall           'C 2y'

_shelx_space_group_comment       
;
The symmetry employed for this shelxl refinement is uniquely defined
by the following loop, which should always be used as a source of
symmetry information in preference to the above space-group names.
They are only intended as comments.
;

loop_
_space_group_symop_operation_xyz
'x, y, z'
'-x, y, -z'
'x+1/2, y+1/2, z'
'-x+1/2, y+1/2, -z'

_cell_length_a                   39.208(3)
_cell_length_b                   4.9186(3)
_cell_length_c                   5.1714(4)
_cell_angle_alpha                90
_cell_angle_beta                 90.465(3)
_cell_angle_gamma                90
_cell_volume                     997.26(12)
_cell_formula_units_Z            2
_cell_measurement_temperature    120(2)
_cell_measurement_reflns_used    5869
_cell_measurement_theta_min      3.1175
_cell_measurement_theta_max      26.7418

_exptl_crystal_description       plate
_exptl_crystal_colour            colourless
_exptl_crystal_density_meas      ?
_exptl_crystal_density_method    ?
_exptl_crystal_density_diffrn    1.308
_exptl_crystal_F_000             416
_exptl_transmission_factor_min   ?
_exptl_transmission_factor_max   ?
_exptl_crystal_size_max          0.421
_exptl_crystal_size_mid          0.186
_exptl_crystal_size_min          0.050
_exptl_absorpt_coefficient_mu    0.465
_shelx_estimated_absorpt_T_min   0.828
_shelx_estimated_absorpt_T_max   0.977
_exptl_absorpt_correction_type   Multi-Scan
_exptl_absorpt_process_details   
;
SADABS-2016/2 - Bruker AXS area detector scaling and absorption correction
;
_exptl_absorpt_correction_T_min  0.87
_exptl_absorpt_correction_T_max  0.98
_exptl_absorpt_special_details   ?
_diffrn_ambient_temperature      120(2)
_diffrn_radiation_wavelength     0.71073
_diffrn_radiation_type           MoK\a
_diffrn_source                   'I\mS micro-focus sealed tube'
_diffrn_radiation_monochromator  'Quazar Mo multilayer optic'
_diffrn_measurement_device_type  'Bruker D8 VENTURE Kappa Duo PHOTON 100 CMOS'
_diffrn_measurement_method       '\f and \w scans'
_diffrn_detector_area_resol_mean 10.4167
_diffrn_reflns_number            6324
_diffrn_reflns_av_unetI/netI     0.0361
_diffrn_reflns_av_R_equivalents  0.0300
_diffrn_reflns_limit_h_min       -49
_diffrn_reflns_limit_h_max       48
_diffrn_reflns_limit_k_min       -6
_diffrn_reflns_limit_k_max       6
_diffrn_reflns_limit_l_min       -6
_diffrn_reflns_limit_l_max       6
_diffrn_reflns_theta_min         3.117
_diffrn_reflns_theta_max         26.742
_diffrn_reflns_theta_full        25.242
_diffrn_measured_fraction_theta_max 0.986
_diffrn_measured_fraction_theta_full 0.997
_diffrn_reflns_Laue_measured_fraction_max 0.986
_diffrn_reflns_Laue_measured_fraction_full 0.997
_diffrn_reflns_point_group_measured_fraction_max 0.986
_diffrn_reflns_point_group_measured_fraction_full 0.998
_reflns_number_total             2107
_reflns_number_gt                2036
_reflns_threshold_expression     'I > 2\s(I)'
_reflns_Friedel_coverage         0.786
_reflns_Friedel_fraction_max     0.985
_reflns_Friedel_fraction_full    1.000

_reflns_special_details          
;
 Reflections were merged by SHELXL according to the crystal
 class for the calculation of statistics and refinement.
 
 _reflns_Friedel_fraction is defined as the number of unique
 Friedel pairs measured divided by the number that would be
 possible theoretically, ignoring centric projections and
 systematic absences.
;

_computing_data_collection       'Bruker Instrument Service V6.2.9'
_computing_cell_refinement       'SAINT V8.38A (Bruker AXS Inc., 2017)'
_computing_data_reduction        'SAINT V8.38A (Bruker AXS Inc., 2017)'
_computing_structure_solution    'SHELXT 2014/5 (Sheldrick, 2014)'
_computing_structure_refinement  'SHELXL 2014/7 (Sheldrick, 2014)'
_computing_molecular_graphics    ?
_computing_publication_material  ?
_refine_special_details          
;
 Refined as a 2-component twin.
;
_refine_ls_structure_factor_coef Fsqd
_refine_ls_matrix_type           full
_refine_ls_weighting_scheme      calc
_refine_ls_weighting_details     
'w=1/[\s^2^(Fo^2^)+(0.0428P)^2^+1.5010P] where P=(Fo^2^+2Fc^2^)/3'
_atom_sites_solution_primary     direct
_atom_sites_solution_secondary   difmap
_atom_sites_solution_hydrogens   mixed
_refine_ls_hydrogen_treatment    mixed
_refine_ls_extinction_method     none
_refine_ls_extinction_coef       .
_refine_ls_abs_structure_details 
;
 Flack x determined using 828 quotients [(I+)-(I-)]/[(I+)+(I-)]
 (Parsons, Flack and Wagner, Acta Cryst. B69 (2013) 249-259).
;
_refine_ls_abs_structure_Flack   -0.15(4)
_chemical_absolute_configuration ?
_refine_ls_number_reflns         2107
_refine_ls_number_parameters     123
_refine_ls_number_restraints     3
_refine_ls_R_factor_all          0.0398
_refine_ls_R_factor_gt           0.0376
_refine_ls_wR_factor_ref         0.0915
_refine_ls_wR_factor_gt          0.0907
_refine_ls_goodness_of_fit_ref   1.093
_refine_ls_restrained_S_all      1.092
_refine_ls_shift/su_max          0.001
_refine_ls_shift/su_mean         0.000

loop_
_atom_site_label
_atom_site_type_symbol
_atom_site_fract_x
_atom_site_fract_y
_atom_site_fract_z
_atom_site_U_iso_or_equiv
_atom_site_adp_type
_atom_site_occupancy
_atom_site_site_symmetry_order
_atom_site_calc_flag
_atom_site_refinement_flags_posn
_atom_site_refinement_flags_adp
_atom_site_refinement_flags_occupancy
_atom_site_disorder_assembly
_atom_site_disorder_group
N1 N 0.5000 0.5593(10) 0.5000 0.0090(11) Uani 1 2 d S T P . .
H11 H 0.5008(18) 0.680(11) 0.631(9) 0.033(16) Uiso 1 1 d . . . . .
C2 C 0.53222(9) 0.3990(10) 0.4989(10) 0.0105(7) Uani 1 1 d . . . . .
H21 H 0.5332 0.2838 0.3422 0.013 Uiso 1 1 calc R U . . .
H22 H 0.5334 0.2795 0.6528 0.013 Uiso 1 1 calc R U . . .
C3 C 0.56182(8) 0.5981(10) 0.5023(10) 0.0111(7) Uani 1 1 d . . . . .
H31 H 0.5602 0.7198 0.3503 0.013 Uiso 1 1 calc R U . . .
H32 H 0.5608 0.7115 0.6602 0.013 Uiso 1 1 calc R U . . .
N4 N 0.59482(8) 0.4486(7) 0.4971(8) 0.0097(7) Uani 1 1 d D . . . .
H41 H 0.5953(14) 0.372(11) 0.348(6) 0.022(15) Uiso 1 1 d D . . . .
H42 H 0.5981(14) 0.340(10) 0.622(8) 0.028(17) Uiso 1 1 d D . . . .
C5 C 0.62508(10) 0.6378(9) 0.5077(11) 0.0149(9) Uani 1 1 d . . . . .
H51 H 0.6262 0.7247 0.6802 0.018 Uiso 1 1 calc R U . . .
H52 H 0.6220 0.7831 0.3771 0.018 Uiso 1 1 calc R U . . .
C6 C 0.65819(11) 0.4906(10) 0.4576(9) 0.0169(10) Uani 1 1 d . . . . .
C7 C 0.66961(12) 0.2829(11) 0.6184(10) 0.0247(11) Uani 1 1 d . . . . .
H71 H 0.6564 0.2292 0.7626 0.030 Uiso 1 1 calc R U . . .
C8 C 0.70053(12) 0.1528(11) 0.5684(11) 0.0318(14) Uani 1 1 d . . . . .
H81 H 0.7082 0.0092 0.6773 0.038 Uiso 1 1 calc R U . . .
C9 C 0.71971(13) 0.2317(13) 0.3638(11) 0.0313(13) Uani 1 1 d . . . . .
H91 H 0.7409 0.1443 0.3316 0.038 Uiso 1 1 calc R U . . .
C10 C 0.70862(13) 0.4391(14) 0.2016(11) 0.0362(14) Uani 1 1 d . . . . .
H101 H 0.7223 0.4936 0.0597 0.043 Uiso 1 1 calc R U . . .
C11 C 0.67748(12) 0.5678(13) 0.2463(10) 0.0295(12) Uani 1 1 d . . . . .
H111 H 0.6696 0.7068 0.1332 0.035 Uiso 1 1 calc R U . . .
Cl1 Cl 0.59490(2) 0.10536(15) -0.0004(2) 0.0141(2) Uani 1 1 d . . . . .
Cl2 Cl 0.5000 0.8953(2) 0.0000 0.0129(3) Uani 1 2 d S T P . .

loop_
_atom_site_aniso_label
_atom_site_aniso_U_11
_atom_site_aniso_U_22
_atom_site_aniso_U_33
_atom_site_aniso_U_23
_atom_site_aniso_U_13
_atom_site_aniso_U_12
N1 0.008(2) 0.004(3) 0.015(3) 0.000 0.003(2) 0.000
C2 0.0130(17) 0.0101(17) 0.0083(17) -0.001(3) -0.0019(19) 0.002(2)
C3 0.0114(16) 0.0067(15) 0.0150(16) 0.000(3) 0.0016(19) 0.003(2)
N4 0.0126(16) 0.012(2) 0.0039(17) -0.0017(19) -0.0015(18) -0.0002(11)
C5 0.0138(17) 0.012(2) 0.0186(18) -0.003(3) 0.003(2) -0.0008(17)
C6 0.0156(19) 0.0152(18) 0.020(3) -0.0059(19) -0.0013(18) -0.0042(16)
C7 0.019(2) 0.027(3) 0.028(3) -0.002(2) 0.007(2) -0.001(2)
C8 0.022(2) 0.026(3) 0.047(4) -0.003(2) 0.001(2) 0.006(2)
C9 0.017(2) 0.042(3) 0.035(3) -0.014(3) 0.004(2) 0.000(2)
C10 0.026(3) 0.056(4) 0.027(3) -0.005(3) 0.010(2) -0.004(3)
C11 0.023(2) 0.041(4) 0.025(2) 0.000(3) 0.0051(19) -0.003(2)
Cl1 0.0202(4) 0.0138(4) 0.0085(4) -0.0011(5) 0.0024(4) -0.0002(4)
Cl2 0.0188(6) 0.0122(6) 0.0076(6) 0.000 0.0015(7) 0.000

_geom_special_details            
;
 All esds (except the esd in the dihedral angle between two l.s. planes)
 are estimated using the full covariance matrix.  The cell esds are taken
 into account individually in the estimation of esds in distances, angles
 and torsion angles; correlations between esds in cell parameters are only
 used when they are defined by crystal symmetry.  An approximate (isotropic)
 treatment of cell esds is used for estimating esds involving l.s. planes.
;

loop_
_geom_bond_atom_site_label_1
_geom_bond_atom_site_label_2
_geom_bond_distance
_geom_bond_site_symmetry_2
_geom_bond_publ_flag
N1 C2 1.489(5) . ?
N1 C2 1.489(5) 2_656 ?
N1 H11 0.90(5) . ?
C2 C3 1.518(4) . ?
C2 H21 0.9900 . ?
C2 H22 0.9900 . ?
C3 N4 1.488(5) . ?
C3 H31 0.9900 . ?
C3 H32 0.9900 . ?
N4 C5 1.509(5) . ?
N4 H41 0.856(14) . ?
N4 H42 0.849(14) . ?
C5 C6 1.511(6) . ?
C5 H51 0.9900 . ?
C5 H52 0.9900 . ?
C6 C11 1.387(7) . ?
C6 C7 1.389(7) . ?
C7 C8 1.397(7) . ?
C7 H71 0.9500 . ?
C8 C9 1.360(7) . ?
C8 H81 0.9500 . ?
C9 C10 1.388(9) . ?
C9 H91 0.9500 . ?
C10 C11 1.396(7) . ?
C10 H101 0.9500 . ?
C11 H111 0.9500 . ?

loop_
_geom_angle_atom_site_label_1
_geom_angle_atom_site_label_2
_geom_angle_atom_site_label_3
_geom_angle
_geom_angle_site_symmetry_1
_geom_angle_site_symmetry_3
_geom_angle_publ_flag
C2 N1 C2 116.1(5) . 2_656 ?
C2 N1 H11 109(4) . . ?
C2 N1 H11 112(4) 2_656 . ?
N1 C2 C3 107.9(3) . . ?
N1 C2 H21 110.1 . . ?
C3 C2 H21 110.1 . . ?
N1 C2 H22 110.1 . . ?
C3 C2 H22 110.1 . . ?
H21 C2 H22 108.4 . . ?
N4 C3 C2 110.2(3) . . ?
N4 C3 H31 109.6 . . ?
C2 C3 H31 109.6 . . ?
N4 C3 H32 109.6 . . ?
C2 C3 H32 109.6 . . ?
H31 C3 H32 108.1 . . ?
C3 N4 C5 112.2(4) . . ?
C3 N4 H41 105(4) . . ?
C5 N4 H41 106(4) . . ?
C3 N4 H42 115(4) . . ?
C5 N4 H42 104(4) . . ?
H41 N4 H42 114(5) . . ?
N4 C5 C6 112.0(4) . . ?
N4 C5 H51 109.2 . . ?
C6 C5 H51 109.2 . . ?
N4 C5 H52 109.2 . . ?
C6 C5 H52 109.2 . . ?
H51 C5 H52 107.9 . . ?
C11 C6 C7 119.9(5) . . ?
C11 C6 C5 118.6(4) . . ?
C7 C6 C5 121.5(4) . . ?
C6 C7 C8 120.2(5) . . ?
C6 C7 H71 119.9 . . ?
C8 C7 H71 119.9 . . ?
C9 C8 C7 120.0(5) . . ?
C9 C8 H81 120.0 . . ?
C7 C8 H81 120.0 . . ?
C8 C9 C10 120.5(5) . . ?
C8 C9 H91 119.7 . . ?
C10 C9 H91 119.7 . . ?
C9 C10 C11 120.2(5) . . ?
C9 C10 H101 119.9 . . ?
C11 C10 H101 119.9 . . ?
C6 C11 C10 119.3(5) . . ?
C6 C11 H111 120.3 . . ?
C10 C11 H111 120.3 . . ?

_refine_diff_density_max         0.388
_refine_diff_density_min         -0.379
_refine_diff_density_rms         0.068

_shelx_res_file                  
;

    2bae.res created by SHELXL-2014/7


TITL pu_2bae_kotek_0m_a.res in C2
REM Old TITL pu_2bae_kotek_0m in C2
REM SHELXT solution in C2
REM R1 0.120,  Rweak 0.047,  Alpha 0.075,  Orientation as input
REM Flack x =  0.184 ( 0.032 ) from Parsons' quotients
REM Formula found by SHELXT:  C12 Cl3 N9
CELL  0.71073  39.2079   4.9186   5.1714   90.000   90.465   90.000
ZERR    2.000   0.0030   0.0003   0.0004    0.000    0.003    0.000
LATT -7
SYMM -X, Y, -Z
SFAC C H CL N
UNIT 36 56 6 6
TEMP -153.140
SIZE 0.05 0.186 0.421
L.S. 8
TWIN 1 0 0 0 -1 0 0 0 -1
BOND $H
LIST 4
ACTA
HTAB
FMAP 2
PLAN -10
WGHT    0.042800    1.501000
BASF   0.22757
FVAR       0.69377
N1    4    0.500000    0.559269    0.500000    10.50000    0.00812    0.00367 =
         0.01535    0.00000    0.00264    0.00000
REM AFIX 3
H11   2    0.500827    0.679867    0.630563    11.00000    0.03252
REM AFIX 0
C2    1    0.532224    0.398983    0.498933    11.00000    0.01296    0.01009 =
         0.00834   -0.00142   -0.00188    0.00190
AFIX  23
H21   2    0.533192    0.283780    0.342184    11.00000   -1.20000
H22   2    0.533366    0.279467    0.652794    11.00000   -1.20000
AFIX   0
C3    1    0.561821    0.598090    0.502304    11.00000    0.01142    0.00674 =
         0.01504   -0.00048    0.00162    0.00290
AFIX  23
H31   2    0.560164    0.719814    0.350258    11.00000   -1.20000
H32   2    0.560762    0.711507    0.660186    11.00000   -1.20000
AFIX   0
N4    4    0.594817    0.448589    0.497053    11.00000    0.01257    0.01250 =
         0.00394   -0.00165   -0.00153   -0.00020
REM AFIX 23
DFIX 0.85 0.01 N4 H41
DFIX 0.85 0.01 N4 H42
H41   2    0.595260    0.371901    0.348452    11.00000    0.02232
H42   2    0.598077    0.339739    0.622224    11.00000    0.02779
REM AFIX 0
C5    1    0.625080    0.637793    0.507710    11.00000    0.01377    0.01236 =
         0.01860   -0.00257    0.00335   -0.00082
AFIX  23
H51   2    0.626220    0.724684    0.680244    11.00000   -1.20000
H52   2    0.622002    0.783113    0.377136    11.00000   -1.20000
AFIX   0
C6    1    0.658192    0.490642    0.457559    11.00000    0.01565    0.01524 =
         0.01980   -0.00592   -0.00131   -0.00424
C7    1    0.669608    0.282917    0.618354    11.00000    0.01898    0.02710 =
         0.02806   -0.00207    0.00664   -0.00091
AFIX  43
H71   2    0.656355    0.229235    0.762608    11.00000   -1.20000
AFIX   0
C8    1    0.700531    0.152777    0.568419    11.00000    0.02175    0.02643 =
         0.04732   -0.00268    0.00080    0.00635
AFIX  43
H81   2    0.708155    0.009215    0.677337    11.00000   -1.20000
AFIX   0
C9    1    0.719709    0.231740    0.363803    11.00000    0.01717    0.04182 =
         0.03496   -0.01382    0.00447    0.00014
AFIX  43
H91   2    0.740859    0.144325    0.331607    11.00000   -1.20000
AFIX   0
C10   1    0.708621    0.439122    0.201572    11.00000    0.02570    0.05590 =
         0.02726   -0.00541    0.00966   -0.00431
AFIX  43
H101  2    0.722262    0.493621    0.059709    11.00000   -1.20000
AFIX   0
C11   1    0.677479    0.567841    0.246283    11.00000    0.02260    0.04131 =
         0.02473    0.00033    0.00514   -0.00291
AFIX  43
H111  2    0.669587    0.706843    0.133157    11.00000   -1.20000
AFIX   0
REM --------------------------------------------------------------------------
REm chloride ions ------------------------------------------------------------
CL1   3    0.594900    0.105364   -0.000363    11.00000    0.02017    0.01376 =
         0.00852   -0.00107    0.00243   -0.00018
CL2   3    0.500000    0.895317    0.000000    10.50000    0.01876    0.01224 =
         0.00765    0.00000    0.00146    0.00000

HKLF 4

REM  pu_2bae_kotek_0m_a.res in C2
REM R1 =  0.0376 for    2036 Fo > 4sig(Fo)  and  0.0398 for all    2107 data
REM    123 parameters refined using      3 restraints

END

WGHT      0.0424      1.5045

REM Instructions for potential hydrogen bonds
EQIV $1 x, y, z+1
HTAB N1 Cl2_$1
EQIV $2 x, y-1, z
HTAB C2 Cl2_$2
EQIV $3 x, y-1, z+1
HTAB C2 Cl2_$3
EQIV $4 x, y+1, z
HTAB C3 Cl1_$4
EQIV $5 x, y+1, z+1
HTAB C3 Cl1_$5
HTAB N4 Cl1
HTAB N4 Cl1_$1
HTAB C5 Cl1_$5
HTAB C5 Cl1_$4

REM Highest difference peak  0.388,  deepest hole -0.379,  1-sigma level  0.068
Q1    1   0.5000  0.9580  0.5000  10.50000  0.05    0.39
Q2    1   0.6022  0.0933  0.4814  11.00000  0.05    0.38
Q3    1   0.6745  0.5824  0.8062  11.00000  0.05    0.36
Q4    1   0.6596  0.5039  0.6327  11.00000  0.05    0.29
Q5    1   0.6686  0.2718  0.4293  11.00000  0.05    0.28
Q6    1   0.7195  0.2067  0.7078  11.00000  0.05    0.27
Q7    1   0.6990  0.1260  0.3763  11.00000  0.05    0.27
Q8    1   0.7218  0.2321  0.5586  11.00000  0.05    0.24
Q9    1   0.7059  0.4611  0.7410  11.00000  0.05    0.23
Q10   1   0.4962  0.3944  0.9017  11.00000  0.05    0.22
;
_shelx_res_checksum              93846
####################################################################### 
# 
# This file contains crystal structure data downloaded from the 
# Cambridge Structural Database (CSD) hosted by the Cambridge 
# Crystallographic Data Centre (CCDC).
# 
# Full information about CCDC data access policies and citation 
# guidelines are available at http://www.ccdc.cam.ac.uk/access/V1 
# 
# Audit and citation data items may have been added by the CCDC. 
# Please retain this information to preserve the provenance of 
# this file and to allow appropriate attribution of the data. 
# 
#######################################################################

data_dmampin
_database_code_depnum_ccdc_archive 'CCDC 1984993'
loop_
_audit_author_name
_audit_author_address
'Jan Kotek'
;Faculty of Science, Charles University, Prague
Czech Republic
;
_audit_update_record             
;
2020-02-19 deposited with the CCDC.	2020-05-15 downloaded from the CCDC.
;

_audit_creation_method           SHELXL-2014/7
_shelx_SHELXL_version_number     2014/7
_chemical_name_systematic        ?
_chemical_name_common            ?
_chemical_melting_point          ?
_chemical_formula_moiety         'C3 H10 N O2 P'
_chemical_formula_sum            'C3 H10 N O2 P'
_chemical_formula_weight         123.09

loop_
_atom_type_symbol
_atom_type_description
_atom_type_scat_dispersion_real
_atom_type_scat_dispersion_imag
_atom_type_scat_source
C C 0.0033 0.0016 'International Tables Vol C Tables 4.2.6.8 and 6.1.1.4'
H H 0.0000 0.0000 'International Tables Vol C Tables 4.2.6.8 and 6.1.1.4'
N N 0.0061 0.0033 'International Tables Vol C Tables 4.2.6.8 and 6.1.1.4'
O O 0.0106 0.0060 'International Tables Vol C Tables 4.2.6.8 and 6.1.1.4'
P P 0.1023 0.0942 'International Tables Vol C Tables 4.2.6.8 and 6.1.1.4'

_space_group_crystal_system      orthorhombic
_space_group_IT_number           33
_space_group_name_H-M_alt        'P n a 21'
_space_group_name_Hall           'P 2c -2n'

_shelx_space_group_comment       
;
The symmetry employed for this shelxl refinement is uniquely defined
by the following loop, which should always be used as a source of
symmetry information in preference to the above space-group names.
They are only intended as comments.
;

loop_
_space_group_symop_operation_xyz
'x, y, z'
'-x, -y, z+1/2'
'-x+1/2, y+1/2, z+1/2'
'x+1/2, -y+1/2, z'

_cell_length_a                   9.7130(3)
_cell_length_b                   10.9592(3)
_cell_length_c                   5.5558(2)
_cell_angle_alpha                90
_cell_angle_beta                 90
_cell_angle_gamma                90
_cell_volume                     591.40(3)
_cell_formula_units_Z            4
_cell_measurement_temperature    150(2)
_cell_measurement_reflns_used    6528
_cell_measurement_theta_min      3.6673
_cell_measurement_theta_max      30.0245

_exptl_crystal_description       prism
_exptl_crystal_colour            colourless
_exptl_crystal_density_meas      ?
_exptl_crystal_density_method    ?
_exptl_crystal_density_diffrn    1.382
_exptl_crystal_F_000             264
_exptl_transmission_factor_min   ?
_exptl_transmission_factor_max   ?
_exptl_crystal_size_max          0.518
_exptl_crystal_size_mid          0.406
_exptl_crystal_size_min          0.335
_exptl_absorpt_coefficient_mu    0.362
_shelx_estimated_absorpt_T_min   0.835
_shelx_estimated_absorpt_T_max   0.888
_exptl_absorpt_correction_type   multi-scan
_exptl_absorpt_correction_T_min  0.81
_exptl_absorpt_correction_T_max  0.89
_exptl_absorpt_process_details   'SADABS V2012/1 (Bruker AXS Inc.)'
_exptl_absorpt_special_details   ?
_diffrn_ambient_temperature      150(2)
_diffrn_radiation_wavelength     0.71073
_diffrn_radiation_type           MoK\a
_diffrn_radiation_source         'fine-focus sealed tube'
_diffrn_radiation_monochromator  graphite
_diffrn_measurement_device_type  'Bruker APEX-II CCD'
_diffrn_measurement_method       '\f and \w scans'
_diffrn_detector_area_resol_mean 8.3333
_diffrn_reflns_number            6686
_diffrn_reflns_av_unetI/netI     0.0122
_diffrn_reflns_av_R_equivalents  0.0171
_diffrn_reflns_limit_h_min       -8
_diffrn_reflns_limit_h_max       12
_diffrn_reflns_limit_k_min       -14
_diffrn_reflns_limit_k_max       14
_diffrn_reflns_limit_l_min       -7
_diffrn_reflns_limit_l_max       7
_diffrn_reflns_theta_min         2.802
_diffrn_reflns_theta_max         27.478
_diffrn_reflns_theta_full        25.242
_diffrn_measured_fraction_theta_max 1.000
_diffrn_measured_fraction_theta_full 1.000
_diffrn_reflns_Laue_measured_fraction_max 1.000
_diffrn_reflns_Laue_measured_fraction_full 1.000
_diffrn_reflns_point_group_measured_fraction_max 0.994
_diffrn_reflns_point_group_measured_fraction_full 0.997
_reflns_number_total             1343
_reflns_number_gt                1329
_reflns_threshold_expression     'I > 2\s(I)'
_reflns_Friedel_coverage         0.800
_reflns_Friedel_fraction_max     0.987
_reflns_Friedel_fraction_full    0.994

_reflns_special_details          
;
 Reflections were merged by SHELXL according to the crystal
 class for the calculation of statistics and refinement.
 
 _reflns_Friedel_fraction is defined as the number of unique
 Friedel pairs measured divided by the number that would be
 possible theoretically, ignoring centric projections and
 systematic absences.
;

_computing_data_collection       'Bruker Instrument Service V6.2.9'
_computing_cell_refinement       'SAINT V8.38A (Bruker AXS Inc., 2017)'
_computing_data_reduction        'SAINT V8.38A (Bruker AXS Inc., 2017)'
_computing_structure_solution    'SHELXT 2014/5 (Sheldrick, 2014)'
_computing_structure_refinement  'SHELXL 2014/7 (Sheldrick, 2014)'
_computing_molecular_graphics    ?
_computing_publication_material  ?
_refine_special_details          ?
_refine_ls_structure_factor_coef Fsqd
_refine_ls_matrix_type           full
_refine_ls_weighting_scheme      calc
_refine_ls_weighting_details     
'w=1/[\s^2^(Fo^2^)+(0.0288P)^2^+0.1265P] where P=(Fo^2^+2Fc^2^)/3'
_atom_sites_solution_primary     direct
_atom_sites_solution_secondary   difmap
_atom_sites_solution_hydrogens   mixed
_refine_ls_hydrogen_treatment    mixed
_refine_ls_extinction_method     none
_refine_ls_extinction_coef       .
_refine_ls_abs_structure_details 
;
 Flack x determined using 591 quotients [(I+)-(I-)]/[(I+)+(I-)]
 (Parsons, Flack and Wagner, Acta Cryst. B69 (2013) 249-259).
;
_refine_ls_abs_structure_Flack   -0.01(3)
_chemical_absolute_configuration ?
_refine_ls_number_reflns         1343
_refine_ls_number_parameters     74
_refine_ls_number_restraints     1
_refine_ls_R_factor_all          0.0183
_refine_ls_R_factor_gt           0.0181
_refine_ls_wR_factor_ref         0.0522
_refine_ls_wR_factor_gt          0.0520
_refine_ls_goodness_of_fit_ref   1.150
_refine_ls_restrained_S_all      1.149
_refine_ls_shift/su_max          0.000
_refine_ls_shift/su_mean         0.000

loop_
_atom_site_label
_atom_site_type_symbol
_atom_site_fract_x
_atom_site_fract_y
_atom_site_fract_z
_atom_site_U_iso_or_equiv
_atom_site_adp_type
_atom_site_occupancy
_atom_site_site_symmetry_order
_atom_site_calc_flag
_atom_site_refinement_flags_posn
_atom_site_refinement_flags_adp
_atom_site_refinement_flags_occupancy
_atom_site_disorder_assembly
_atom_site_disorder_group
P1 P 0.03473(4) 0.17442(3) 0.85054(10) 0.01175(12) Uani 1 1 d . . . . .
H1 H 0.098(2) 0.1350(19) 1.049(4) 0.012(5) Uiso 1 1 d . . . . .
O11 O -0.06865(13) 0.08082(11) 0.7701(2) 0.0175(3) Uani 1 1 d . . . . .
O12 O -0.00800(13) 0.30402(11) 0.8844(3) 0.0203(3) Uani 1 1 d . . . . .
C2 C 0.17599(18) 0.17696(14) 0.6326(3) 0.0144(3) Uani 1 1 d . . . . .
H21 H 0.1452 0.2240 0.4903 0.017 Uiso 1 1 calc R U . . .
H22 H 0.2538 0.2222 0.7055 0.017 Uiso 1 1 calc R U . . .
N3 N 0.22891(14) 0.05665(13) 0.5469(3) 0.0126(3) Uani 1 1 d . . . . .
H31 H 0.165(3) 0.019(2) 0.462(4) 0.023(6) Uiso 1 1 d . . . . .
C4 C 0.34841(17) 0.07509(15) 0.3817(3) 0.0179(4) Uani 1 1 d . . . . .
H41 H 0.3210 0.1286 0.2487 0.021 Uiso 1 1 calc R U . . .
H42 H 0.3781 -0.0039 0.3173 0.021 Uiso 1 1 calc R U . . .
H43 H 0.4245 0.1127 0.4706 0.021 Uiso 1 1 calc R U . . .
C5 C 0.27009(18) -0.02629(16) 0.7482(4) 0.0176(3) Uani 1 1 d . . . . .
H51 H 0.3104 -0.1010 0.6818 0.021 Uiso 1 1 calc R U . . .
H52 H 0.1888 -0.0471 0.8443 0.021 Uiso 1 1 calc R U . . .
H53 H 0.3380 0.0149 0.8503 0.021 Uiso 1 1 calc R U . . .

loop_
_atom_site_aniso_label
_atom_site_aniso_U_11
_atom_site_aniso_U_22
_atom_site_aniso_U_33
_atom_site_aniso_U_23
_atom_site_aniso_U_13
_atom_site_aniso_U_12
P1 0.01046(19) 0.01224(19) 0.01255(19) -0.00018(17) -0.00027(17) 0.00015(13)
O11 0.0152(6) 0.0197(6) 0.0176(6) -0.0009(5) 0.0022(5) -0.0062(5)
O12 0.0192(6) 0.0142(5) 0.0276(9) -0.0034(6) 0.0024(6) 0.0034(4)
C2 0.0119(8) 0.0109(8) 0.0203(8) -0.0003(6) 0.0024(7) -0.0005(6)
N3 0.0106(6) 0.0130(6) 0.0140(6) -0.0006(5) -0.0001(5) -0.0013(5)
C4 0.0139(7) 0.0223(8) 0.0174(10) -0.0026(6) 0.0046(7) -0.0012(6)
C5 0.0200(8) 0.0156(8) 0.0173(8) 0.0024(7) -0.0011(7) 0.0048(6)

_geom_special_details            
;
 All esds (except the esd in the dihedral angle between two l.s. planes)
 are estimated using the full covariance matrix.  The cell esds are taken
 into account individually in the estimation of esds in distances, angles
 and torsion angles; correlations between esds in cell parameters are only
 used when they are defined by crystal symmetry.  An approximate (isotropic)
 treatment of cell esds is used for estimating esds involving l.s. planes.
;

loop_
_geom_bond_atom_site_label_1
_geom_bond_atom_site_label_2
_geom_bond_distance
_geom_bond_site_symmetry_2
_geom_bond_publ_flag
P1 O12 1.4916(12) . ?
P1 O11 1.5033(12) . ?
P1 C2 1.8301(18) . ?
P1 H1 1.33(2) . ?
C2 N3 1.493(2) . ?
C2 H21 0.9900 . ?
C2 H22 0.9900 . ?
N3 C4 1.494(2) . ?
N3 C5 1.495(2) . ?
N3 H31 0.89(2) . ?
C4 H41 0.9800 . ?
C4 H42 0.9800 . ?
C4 H43 0.9800 . ?
C5 H51 0.9800 . ?
C5 H52 0.9800 . ?
C5 H53 0.9800 . ?

loop_
_geom_angle_atom_site_label_1
_geom_angle_atom_site_label_2
_geom_angle_atom_site_label_3
_geom_angle
_geom_angle_site_symmetry_1
_geom_angle_site_symmetry_3
_geom_angle_publ_flag
O12 P1 O11 120.09(7) . . ?
O12 P1 C2 106.11(8) . . ?
O11 P1 C2 108.34(8) . . ?
O12 P1 H1 109.5(9) . . ?
O11 P1 H1 109.5(9) . . ?
C2 P1 H1 101.8(9) . . ?
N3 C2 P1 117.10(11) . . ?
N3 C2 H21 108.0 . . ?
P1 C2 H21 108.0 . . ?
N3 C2 H22 108.0 . . ?
P1 C2 H22 108.0 . . ?
H21 C2 H22 107.3 . . ?
C2 N3 C4 110.12(13) . . ?
C2 N3 C5 112.98(15) . . ?
C4 N3 C5 109.51(13) . . ?
C2 N3 H31 109.9(15) . . ?
C4 N3 H31 106.4(16) . . ?
C5 N3 H31 107.7(16) . . ?
N3 C4 H41 109.5 . . ?
N3 C4 H42 109.5 . . ?
H41 C4 H42 109.5 . . ?
N3 C4 H43 109.5 . . ?
H41 C4 H43 109.5 . . ?
H42 C4 H43 109.5 . . ?
N3 C5 H51 109.5 . . ?
N3 C5 H52 109.5 . . ?
H51 C5 H52 109.5 . . ?
N3 C5 H53 109.5 . . ?
H51 C5 H53 109.5 . . ?
H52 C5 H53 109.5 . . ?

_refine_diff_density_max         0.187
_refine_diff_density_min         -0.252
_refine_diff_density_rms         0.044

_shelx_res_file                  
;

    dmampin.res created by SHELXL-2014/7


TITL dmampin_kotek_0ma in Pna2(1)
CELL 0.71073 9.7130 10.9592 5.5558 90.000 90.000 90.000
ZERR 4.00 0.0003 0.0003 0.0002 0.000 0.000 0.000
LATT -1
SYMM -x, -y, z+1/2
SYMM -x+1/2, y+1/2, z+1/2
SYMM x+1/2, -y+1/2, z
SFAC C   H   N   O   P
UNIT 12  40  4   8   4
LIST 4
OMIT -2 55
L.S. 8
ACTA
BOND $H
FMAP 2
PLAN -10
SIZE 0.335 0.406 0.518
HTAB
RTAB hbd N3 O11
RTAB hba N3 H31 O11
TEMP -123.000
WGHT    0.028800    0.126500
FVAR       0.42534
P1    5    0.034733    0.174415    0.850537    11.00000    0.01046    0.01224 =
         0.01255   -0.00018   -0.00027    0.00015
H1    2    0.098284    0.134955    1.048832    11.00000    0.01194
O11   4   -0.068649    0.080816    0.770135    11.00000    0.01524    0.01969 =
         0.01759   -0.00091    0.00217   -0.00623
O12   4   -0.007998    0.304019    0.884368    11.00000    0.01921    0.01423 =
         0.02758   -0.00341    0.00237    0.00341
C2    1    0.175992    0.176963    0.632607    11.00000    0.01193    0.01086 =
         0.02027   -0.00025    0.00244   -0.00049
AFIX  23
H21   2    0.145167    0.224003    0.490345    11.00000   -1.20000
H22   2    0.253787    0.222159    0.705452    11.00000   -1.20000
AFIX   0
N3    3    0.228914    0.056648    0.546913    11.00000    0.01065    0.01303 =
         0.01398   -0.00057   -0.00012   -0.00129
H31   2    0.164586    0.018875    0.461784    11.00000    0.02280
REM ---------------------------------------------------------------------------
C4    1    0.348411    0.075088    0.381653    11.00000    0.01387    0.02233 =
         0.01740   -0.00259    0.00458   -0.00117
AFIX 137
H41   2    0.321017    0.128600    0.248694    11.00000   -1.20000
H42   2    0.378077   -0.003905    0.317271    11.00000   -1.20000
H43   2    0.424541    0.112665    0.470566    11.00000   -1.20000
AFIX   0
REM ---------------------------------------------------------------------------
C5    1    0.270089   -0.026292    0.748179    11.00000    0.01997    0.01561 =
         0.01734    0.00244   -0.00107    0.00477
AFIX 137
H51   2    0.310443   -0.101016    0.681767    11.00000   -1.20000
H52   2    0.188812   -0.047062    0.844332    11.00000   -1.20000
H53   2    0.337992    0.014851    0.850330    11.00000   -1.20000

AFIX   0
HKLF 4 1 1 0 0 0 1 0 0 0 1

REM  dmampin_kotek_0ma in Pna2(1)
REM R1 =  0.0181 for    1329 Fo > 4sig(Fo)  and  0.0183 for all    1343 data
REM     74 parameters refined using      1 restraints

END

WGHT      0.0288      0.1265

REM Instructions for potential hydrogen bonds
EQIV $1 x+1/2, -y+1/2, z
HTAB C2 O12_$1
EQIV $2 -x, -y, z-1/2
HTAB N3 O11_$2
EQIV $3 -x+1/2, y-1/2, z-1/2
HTAB C4 O12_$3
HTAB C4 O12_$1
HTAB C5 O12_$1

REM Highest difference peak  0.187,  deepest hole -0.252,  1-sigma level  0.044
Q1    1   0.1126  0.1755  0.7312  11.00000  0.05    0.19
Q2    1   0.0071  0.2436  0.8850  11.00000  0.05    0.17
Q3    1  -0.0237  0.1156  0.8290  11.00000  0.05    0.17
Q4    1   0.2007  0.1213  0.5886  11.00000  0.05    0.15
Q5    1  -0.0691  0.0526  0.6955  11.00000  0.05    0.12
Q6    1  -0.0922  0.0413  0.8535  11.00000  0.05    0.11
Q7    1  -0.0668  0.0216  0.8188  11.00000  0.05    0.11
Q8    1   0.2501  0.0135  0.6605  11.00000  0.05    0.11
Q9    1   0.2896  0.0697  0.4649  11.00000  0.05    0.11
Q10   1   0.1098  0.1782  0.9916  11.00000  0.05    0.10
;
_shelx_res_checksum              53725
####################################################################### 
# 
# This file contains crystal structure data downloaded from the 
# Cambridge Structural Database (CSD) hosted by the Cambridge 
# Crystallographic Data Centre (CCDC).
# 
# Full information about CCDC data access policies and citation 
# guidelines are available at http://www.ccdc.cam.ac.uk/access/V1 
# 
# Audit and citation data items may have been added by the CCDC. 
# Please retain this information to preserve the provenance of 
# this file and to allow appropriate attribution of the data. 
# 
#######################################################################

data_dbammpin
_database_code_depnum_ccdc_archive 'CCDC 1984988'
loop_
_audit_author_name
_audit_author_address
'Jan Kotek'
;Faculty of Science, Charles University, Prague
Czech Republic
;
_audit_update_record             
;
2020-02-19 deposited with the CCDC.	2020-05-15 downloaded from the CCDC.
;

_audit_creation_method           SHELXL-2014/7
_shelx_SHELXL_version_number     2014/7
_chemical_name_systematic        ?
_chemical_name_common            ?
_chemical_melting_point          ?
_chemical_formula_moiety         'C16 H19 N O2 P, C10 H18 N, H2 O'
_chemical_formula_sum            'C26 H39 N2 O3 P'
_chemical_formula_weight         458.56

loop_
_atom_type_symbol
_atom_type_description
_atom_type_scat_dispersion_real
_atom_type_scat_dispersion_imag
_atom_type_scat_source
C C 0.0033 0.0016 'International Tables Vol C Tables 4.2.6.8 and 6.1.1.4'
H H 0.0000 0.0000 'International Tables Vol C Tables 4.2.6.8 and 6.1.1.4'
N N 0.0061 0.0033 'International Tables Vol C Tables 4.2.6.8 and 6.1.1.4'
O O 0.0106 0.0060 'International Tables Vol C Tables 4.2.6.8 and 6.1.1.4'
P P 0.1023 0.0942 'International Tables Vol C Tables 4.2.6.8 and 6.1.1.4'

_space_group_crystal_system      triclinic
_space_group_IT_number           2
_space_group_name_H-M_alt        'P -1'
_space_group_name_Hall           '-P 1'

_shelx_space_group_comment       
;
The symmetry employed for this shelxl refinement is uniquely defined
by the following loop, which should always be used as a source of
symmetry information in preference to the above space-group names.
They are only intended as comments.
;

loop_
_space_group_symop_operation_xyz
'x, y, z'
'-x, -y, -z'

_cell_length_a                   6.4395(2)
_cell_length_b                   17.5869(5)
_cell_length_c                   22.0784(6)
_cell_angle_alpha                89.2506(16)
_cell_angle_beta                 89.6121(12)
_cell_angle_gamma                83.8238(12)
_cell_volume                     2485.64(13)
_cell_formula_units_Z            4
_cell_measurement_temperature    150(2)
_cell_measurement_reflns_used    6768
_cell_measurement_theta_min      2.7680
_cell_measurement_theta_max      26.4811

_exptl_crystal_description       bar
_exptl_crystal_colour            colourless
_exptl_crystal_density_meas      ?
_exptl_crystal_density_method    ?
_exptl_crystal_density_diffrn    1.225
_exptl_crystal_F_000             992
_exptl_transmission_factor_min   ?
_exptl_transmission_factor_max   ?
_exptl_crystal_size_max          0.589
_exptl_crystal_size_mid          0.189
_exptl_crystal_size_min          0.137
_exptl_absorpt_coefficient_mu    0.140
_shelx_estimated_absorpt_T_min   0.922
_shelx_estimated_absorpt_T_max   0.981
_exptl_absorpt_correction_type   multi-scan
_exptl_absorpt_correction_T_min  0.91
_exptl_absorpt_correction_T_max  0.98
_exptl_absorpt_process_details   'SADABS V2012/1 (Bruker AXS Inc.)'
_exptl_absorpt_special_details   ?
_diffrn_ambient_temperature      150(2)
_diffrn_radiation_wavelength     0.71073
_diffrn_radiation_type           MoK\a
_diffrn_radiation_source         'fine-focus sealed tube'
_diffrn_radiation_monochromator  graphite
_diffrn_measurement_device_type  'Bruker APEX-II CCD'
_diffrn_measurement_method       '\f and \w scans'
_diffrn_detector_area_resol_mean 8.3333
_diffrn_reflns_number            30757
_diffrn_reflns_av_unetI/netI     0.0598
_diffrn_reflns_av_R_equivalents  0.0377
_diffrn_reflns_limit_h_min       -8
_diffrn_reflns_limit_h_max       8
_diffrn_reflns_limit_k_min       -22
_diffrn_reflns_limit_k_max       18
_diffrn_reflns_limit_l_min       -25
_diffrn_reflns_limit_l_max       28
_diffrn_reflns_theta_min         0.922
_diffrn_reflns_theta_max         26.999
_diffrn_reflns_theta_full        25.242
_diffrn_measured_fraction_theta_max 0.997
_diffrn_measured_fraction_theta_full 0.998
_diffrn_reflns_Laue_measured_fraction_max 0.997
_diffrn_reflns_Laue_measured_fraction_full 0.998
_diffrn_reflns_point_group_measured_fraction_max 0.997
_diffrn_reflns_point_group_measured_fraction_full 0.998
_reflns_number_total             10831
_reflns_number_gt                7572
_reflns_threshold_expression     'I > 2\s(I)'
_reflns_Friedel_coverage         0.000
_reflns_Friedel_fraction_max     .
_reflns_Friedel_fraction_full    .

_reflns_special_details          
;
 Reflections were merged by SHELXL according to the crystal
 class for the calculation of statistics and refinement.
 
 _reflns_Friedel_fraction is defined as the number of unique
 Friedel pairs measured divided by the number that would be
 possible theoretically, ignoring centric projections and
 systematic absences.
;

_computing_data_collection       'Bruker Instrument Service V6.2.9'
_computing_cell_refinement       'SAINT V8.38A (Bruker AXS Inc., 2017)'
_computing_data_reduction        'SAINT V8.38A (Bruker AXS Inc., 2017)'
_computing_structure_solution    'SHELXT 2014/5 (Sheldrick, 2014)'
_computing_structure_refinement  'SHELXL 2014/7 (Sheldrick, 2014)'
_computing_molecular_graphics    ?
_computing_publication_material  ?
_refine_special_details          ?
_refine_ls_structure_factor_coef Fsqd
_refine_ls_matrix_type           full
_refine_ls_weighting_scheme      calc
_refine_ls_weighting_details     
'w=1/[\s^2^(Fo^2^)+(0.0466P)^2^+0.8606P] where P=(Fo^2^+2Fc^2^)/3'
_atom_sites_solution_primary     direct
_atom_sites_solution_secondary   difmap
_atom_sites_solution_hydrogens   mixed
_refine_ls_hydrogen_treatment    mixed
_refine_ls_extinction_method     none
_refine_ls_extinction_coef       .
_refine_ls_number_reflns         10831
_refine_ls_number_parameters     627
_refine_ls_number_restraints     0
_refine_ls_R_factor_all          0.0858
_refine_ls_R_factor_gt           0.0506
_refine_ls_wR_factor_ref         0.1164
_refine_ls_wR_factor_gt          0.1032
_refine_ls_goodness_of_fit_ref   1.026
_refine_ls_restrained_S_all      1.026
_refine_ls_shift/su_max          0.001
_refine_ls_shift/su_mean         0.000

loop_
_atom_site_label
_atom_site_type_symbol
_atom_site_fract_x
_atom_site_fract_y
_atom_site_fract_z
_atom_site_U_iso_or_equiv
_atom_site_adp_type
_atom_site_occupancy
_atom_site_site_symmetry_order
_atom_site_calc_flag
_atom_site_refinement_flags_posn
_atom_site_refinement_flags_adp
_atom_site_refinement_flags_occupancy
_atom_site_disorder_assembly
_atom_site_disorder_group
P1A P 0.04768(7) 0.36238(3) 0.06573(2) 0.01633(12) Uani 1 1 d . . . . .
H1A H -0.095(3) 0.3127(11) 0.0762(8) 0.021(5) Uiso 1 1 d . . . . .
O11A O -0.0120(2) 0.43426(7) 0.10074(6) 0.0208(3) Uani 1 1 d . . . . .
O12A O 0.0743(2) 0.37089(8) -0.00158(6) 0.0245(3) Uani 1 1 d . . . . .
C2A C 0.2777(3) 0.31200(11) 0.10091(9) 0.0188(4) Uani 1 1 d . . . . .
H2A H 0.2331 0.2978 0.1427 0.023 Uiso 1 1 calc R U . . .
C21A C 0.4513(3) 0.36350(12) 0.10941(10) 0.0271(5) Uani 1 1 d . . . . .
H21A H 0.5748 0.3333 0.1263 0.032 Uiso 1 1 calc R U . . .
H21B H 0.4035 0.4048 0.1372 0.032 Uiso 1 1 calc R U . . .
H21C H 0.4872 0.3855 0.0702 0.032 Uiso 1 1 calc R U . . .
N3A N 0.3383(2) 0.23891(9) 0.07000(7) 0.0199(4) Uani 1 1 d . . . . .
C4A C 0.4347(3) 0.18018(11) 0.11187(9) 0.0250(5) Uani 1 1 d . . . . .
H4A H 0.5346 0.2033 0.1380 0.030 Uiso 1 1 calc R U . . .
H4B H 0.5144 0.1393 0.0882 0.030 Uiso 1 1 calc R U . . .
C5A C 0.2784(3) 0.14539(11) 0.15112(9) 0.0213(5) Uani 1 1 d . . . . .
C6A C 0.3187(4) 0.12832(12) 0.21179(9) 0.0290(5) Uani 1 1 d . . . . .
H6A H 0.4447 0.1410 0.2292 0.035 Uiso 1 1 calc R U . . .
C7A C 0.1783(4) 0.09327(13) 0.24707(11) 0.0375(6) Uani 1 1 d . . . . .
H7A H 0.2086 0.0821 0.2885 0.045 Uiso 1 1 calc R U . . .
C8A C -0.0049(4) 0.07438(13) 0.22281(11) 0.0387(6) Uani 1 1 d . . . . .
H8A H -0.1014 0.0503 0.2472 0.046 Uiso 1 1 calc R U . . .
C9A C -0.0474(4) 0.09080(13) 0.16259(11) 0.0381(6) Uani 1 1 d . . . . .
H9A H -0.1734 0.0777 0.1454 0.046 Uiso 1 1 calc R U . . .
C10A C 0.0926(3) 0.12629(12) 0.12703(10) 0.0305(5) Uani 1 1 d . . . . .
H10A H 0.0611 0.1377 0.0857 0.037 Uiso 1 1 calc R U . . .
C11A C 0.4669(3) 0.24644(11) 0.01557(9) 0.0226(5) Uani 1 1 d . . . . .
H11A H 0.6116 0.2533 0.0275 0.027 Uiso 1 1 calc R U . . .
H11B H 0.4107 0.2922 -0.0081 0.027 Uiso 1 1 calc R U . . .
C12A C 0.4682(3) 0.17627(11) -0.02312(9) 0.0220(4) Uani 1 1 d . . . . .
C13A C 0.6503(4) 0.12851(13) -0.03352(10) 0.0330(5) Uani 1 1 d . . . . .
H13A H 0.7783 0.1407 -0.0170 0.040 Uiso 1 1 calc R U . . .
C14A C 0.6470(4) 0.06301(14) -0.06790(11) 0.0423(6) Uani 1 1 d . . . . .
H14A H 0.7723 0.0303 -0.0744 0.051 Uiso 1 1 calc R U . . .
C15A C 0.4636(4) 0.04551(14) -0.09249(11) 0.0415(6) Uani 1 1 d . . . . .
H15A H 0.4617 0.0007 -0.1160 0.050 Uiso 1 1 calc R U . . .
C16A C 0.2809(4) 0.09312(13) -0.08305(10) 0.0376(6) Uani 1 1 d . . . . .
H16A H 0.1536 0.0813 -0.1002 0.045 Uiso 1 1 calc R U . . .
C17A C 0.2846(3) 0.15788(12) -0.04860(9) 0.0289(5) Uani 1 1 d . . . . .
H17A H 0.1589 0.1904 -0.0423 0.035 Uiso 1 1 calc R U . . .
P1X P 0.47473(8) 0.64392(3) 0.43397(2) 0.02074(13) Uani 1 1 d . . . . .
H1X H 0.314(3) 0.6845(11) 0.4083(9) 0.025(5) Uiso 1 1 d . . . . .
O11X O 0.5317(2) 0.57475(8) 0.39601(6) 0.0282(3) Uani 1 1 d . . . . .
O12X O 0.4306(2) 0.62878(8) 0.49974(6) 0.0302(4) Uani 1 1 d . . . . .
C2X C 0.6700(3) 0.71037(11) 0.42659(9) 0.0226(5) Uani 1 1 d . . . . .
H2X H 0.6814 0.7219 0.3823 0.027 Uiso 1 1 calc R U . . .
C21X C 0.8862(3) 0.67525(13) 0.44626(11) 0.0355(6) Uani 1 1 d . . . . .
H21X H 0.9834 0.7145 0.4447 0.043 Uiso 1 1 calc R U . . .
H21Y H 0.9355 0.6336 0.4189 0.043 Uiso 1 1 calc R U . . .
H21Z H 0.8787 0.6551 0.4877 0.043 Uiso 1 1 calc R U . . .
N3X N 0.5906(3) 0.78321(9) 0.45530(7) 0.0203(4) Uani 1 1 d . . . . .
C4X C 0.6808(3) 0.84874(12) 0.42831(9) 0.0265(5) Uani 1 1 d . . . . .
H4X H 0.8348 0.8376 0.4270 0.032 Uiso 1 1 calc R U . . .
H4Y H 0.6463 0.8940 0.4542 0.032 Uiso 1 1 calc R U . . .
C5X C 0.6015(3) 0.86711(11) 0.36510(9) 0.0224(4) Uani 1 1 d . . . . .
C6X C 0.3893(3) 0.88819(12) 0.35586(10) 0.0273(5) Uani 1 1 d . . . . .
H6X H 0.2947 0.8880 0.3890 0.033 Uiso 1 1 calc R U . . .
C7X C 0.3154(4) 0.90933(12) 0.29892(10) 0.0304(5) Uani 1 1 d . . . . .
H7X H 0.1706 0.9244 0.2933 0.037 Uiso 1 1 calc R U . . .
C8X C 0.4503(4) 0.90863(12) 0.25023(10) 0.0308(5) Uani 1 1 d . . . . .
H8X H 0.3989 0.9234 0.2111 0.037 Uiso 1 1 calc R U . . .
C9X C 0.6598(4) 0.88643(12) 0.25839(10) 0.0328(5) Uani 1 1 d . . . . .
H9X H 0.7531 0.8854 0.2248 0.039 Uiso 1 1 calc R U . . .
C10X C 0.7350(3) 0.86545(12) 0.31575(10) 0.0286(5) Uani 1 1 d . . . . .
H10X H 0.8796 0.8498 0.3211 0.034 Uiso 1 1 calc R U . . .
C11X C 0.6080(3) 0.78300(12) 0.52137(9) 0.0231(5) Uani 1 1 d . . . . .
H11X H 0.7513 0.7927 0.5326 0.028 Uiso 1 1 calc R U . . .
H11Y H 0.5833 0.7320 0.5376 0.028 Uiso 1 1 calc R U . . .
C12X C 0.4519(3) 0.84344(11) 0.54959(9) 0.0224(4) Uani 1 1 d . . . . .
C13X C 0.2496(3) 0.85711(12) 0.52789(9) 0.0276(5) Uani 1 1 d . . . . .
H13X H 0.2089 0.8293 0.4941 0.033 Uiso 1 1 calc R U . . .
C14X C 0.1056(4) 0.91093(13) 0.55484(10) 0.0338(5) Uani 1 1 d . . . . .
H14X H -0.0322 0.9201 0.5394 0.041 Uiso 1 1 calc R U . . .
C15X C 0.1634(4) 0.95108(13) 0.60420(10) 0.0349(6) Uani 1 1 d . . . . .
H15X H 0.0652 0.9880 0.6227 0.042 Uiso 1 1 calc R U . . .
C16X C 0.3628(4) 0.93774(13) 0.62656(10) 0.0327(5) Uani 1 1 d . . . . .
H16X H 0.4021 0.9649 0.6608 0.039 Uiso 1 1 calc R U . . .
C17X C 0.5067(3) 0.88449(12) 0.59892(9) 0.0278(5) Uani 1 1 d . . . . .
H17X H 0.6450 0.8761 0.6141 0.033 Uiso 1 1 calc R U . . .
N30A N 0.2110(3) 0.56158(10) 0.08577(8) 0.0189(4) Uani 1 1 d . . . . .
H30A H 0.340(4) 0.5487(12) 0.0743(9) 0.023(6) Uiso 1 1 d . . . . .
H30B H 0.137(3) 0.5876(12) 0.0543(9) 0.023(6) Uiso 1 1 d . . . . .
H30C H 0.142(4) 0.5135(14) 0.0944(10) 0.040(7) Uiso 1 1 d . . . . .
C31A C 0.2067(3) 0.61276(11) 0.13977(8) 0.0174(4) Uani 1 1 d . . . . .
C32A C -0.0186(3) 0.64921(12) 0.15039(9) 0.0258(5) Uani 1 1 d . . . . .
H32A H -0.0701 0.6783 0.1138 0.031 Uiso 1 1 calc R U . . .
H32B H -0.1112 0.6088 0.1586 0.031 Uiso 1 1 calc R U . . .
C33A C 0.3454(3) 0.67570(12) 0.12731(10) 0.0263(5) Uani 1 1 d . . . . .
H33A H 0.2944 0.7058 0.0912 0.032 Uiso 1 1 calc R U . . .
H33B H 0.4899 0.6529 0.1190 0.032 Uiso 1 1 calc R U . . .
C34A C 0.2804(4) 0.56636(12) 0.19562(9) 0.0298(5) Uani 1 1 d . . . . .
H34A H 0.4251 0.5425 0.1892 0.036 Uiso 1 1 calc R U . . .
H34B H 0.1898 0.5251 0.2029 0.036 Uiso 1 1 calc R U . . .
C35A C -0.0216(3) 0.70310(13) 0.20472(10) 0.0287(5) Uani 1 1 d . . . . .
H35A H -0.1673 0.7276 0.2114 0.034 Uiso 1 1 calc R U . . .
C36A C 0.1211(3) 0.76459(12) 0.19285(10) 0.0306(5) Uani 1 1 d . . . . .
H36A H 0.1178 0.7991 0.2280 0.037 Uiso 1 1 calc R U . . .
H36B H 0.0722 0.7954 0.1569 0.037 Uiso 1 1 calc R U . . .
C37A C 0.3436(3) 0.72820(13) 0.18217(10) 0.0303(5) Uani 1 1 d . . . . .
H37A H 0.4374 0.7690 0.1742 0.036 Uiso 1 1 calc R U . . .
C38A C 0.4186(3) 0.68135(14) 0.23797(11) 0.0382(6) Uani 1 1 d . . . . .
H38A H 0.4205 0.7153 0.2733 0.046 Uiso 1 1 calc R U . . .
H38B H 0.5625 0.6570 0.2310 0.046 Uiso 1 1 calc R U . . .
C39A C 0.2720(4) 0.61928(13) 0.25111(10) 0.0352(6) Uani 1 1 d . . . . .
H39A H 0.3200 0.5891 0.2880 0.042 Uiso 1 1 calc R U . . .
C40A C 0.0501(4) 0.65632(14) 0.26055(10) 0.0369(6) Uani 1 1 d . . . . .
H40A H -0.0442 0.6163 0.2682 0.044 Uiso 1 1 calc R U . . .
H40B H 0.0446 0.6899 0.2963 0.044 Uiso 1 1 calc R U . . .
N30X N 0.8152(3) 0.44823(10) 0.42090(8) 0.0198(4) Uani 1 1 d . . . . .
H30X H 0.939(4) 0.4575(12) 0.4337(9) 0.025(6) Uiso 1 1 d . . . . .
H30Y H 0.741(4) 0.4238(14) 0.4516(11) 0.044(7) Uiso 1 1 d . . . . .
H30Z H 0.737(4) 0.4960(14) 0.4117(10) 0.035(6) Uiso 1 1 d . . . . .
C31X C 0.8393(3) 0.39961(11) 0.36563(8) 0.0165(4) Uani 1 1 d . . . . .
C32X C 0.6265(3) 0.39894(12) 0.33512(9) 0.0230(5) Uani 1 1 d . . . . .
H32X H 0.5265 0.3783 0.3636 0.028 Uiso 1 1 calc R U . . .
H32Y H 0.5704 0.4517 0.3234 0.028 Uiso 1 1 calc R U . . .
C33X C 0.9914(3) 0.43204(11) 0.32165(9) 0.0219(4) Uani 1 1 d . . . . .
H33X H 1.1277 0.4343 0.3416 0.026 Uiso 1 1 calc R U . . .
H33Y H 0.9365 0.4846 0.3091 0.026 Uiso 1 1 calc R U . . .
C34X C 0.9228(3) 0.31834(11) 0.38476(9) 0.0222(4) Uani 1 1 d . . . . .
H34X H 0.8252 0.2979 0.4141 0.027 Uiso 1 1 calc R U . . .
H34Y H 1.0599 0.3187 0.4047 0.027 Uiso 1 1 calc R U . . .
C35X C 0.6538(3) 0.34880(13) 0.27878(9) 0.0271(5) Uani 1 1 d . . . . .
H35X H 0.5158 0.3486 0.2583 0.033 Uiso 1 1 calc R U . . .
C36X C 0.8085(3) 0.38000(14) 0.23490(9) 0.0290(5) Uani 1 1 d . . . . .
H36X H 0.7554 0.4326 0.2219 0.035 Uiso 1 1 calc R U . . .
H36Y H 0.8247 0.3476 0.1985 0.035 Uiso 1 1 calc R U . . .
C37X C 1.0197(3) 0.38070(12) 0.26596(9) 0.0237(5) Uani 1 1 d . . . . .
H37X H 1.1213 0.4012 0.2372 0.028 Uiso 1 1 calc R U . . .
C38X C 1.1009(3) 0.29946(12) 0.28534(9) 0.0275(5) Uani 1 1 d . . . . .
H38X H 1.2379 0.2996 0.3053 0.033 Uiso 1 1 calc R U . . .
H38Y H 1.1203 0.2666 0.2492 0.033 Uiso 1 1 calc R U . . .
C39X C 0.9465(3) 0.26749(12) 0.32894(9) 0.0263(5) Uani 1 1 d . . . . .
H39X H 1.0007 0.2142 0.3414 0.032 Uiso 1 1 calc R U . . .
C40X C 0.7344(3) 0.26687(13) 0.29807(10) 0.0312(5) Uani 1 1 d . . . . .
H40X H 0.6338 0.2464 0.3264 0.037 Uiso 1 1 calc R U . . .
H40Y H 0.7491 0.2336 0.2621 0.037 Uiso 1 1 calc R U . . .
O1W O -0.3475(2) 0.53237(11) 0.05714(8) 0.0341(4) Uani 1 1 d . . . . .
H11W H -0.260(4) 0.4985(15) 0.0730(11) 0.043(7) Uiso 1 1 d . . . . .
H12W H -0.275(5) 0.5632(17) 0.0388(13) 0.060(10) Uiso 1 1 d . . . . .
O2W O 0.2443(2) 0.47195(10) 0.45041(8) 0.0301(4) Uani 1 1 d . . . . .
H21W H 0.307(5) 0.5074(19) 0.4300(14) 0.077(11) Uiso 1 1 d . . . . .
H22W H 0.334(5) 0.4390(17) 0.4660(12) 0.059(9) Uiso 1 1 d . . . . .

loop_
_atom_site_aniso_label
_atom_site_aniso_U_11
_atom_site_aniso_U_22
_atom_site_aniso_U_33
_atom_site_aniso_U_23
_atom_site_aniso_U_13
_atom_site_aniso_U_12
P1A 0.0130(2) 0.0164(3) 0.0193(3) -0.0001(2) -0.00151(19) -0.00022(19)
O11A 0.0182(7) 0.0182(7) 0.0255(8) -0.0021(6) 0.0025(6) 0.0006(6)
O12A 0.0235(7) 0.0304(8) 0.0178(7) 0.0012(6) -0.0042(6) 0.0049(6)
C2A 0.0190(10) 0.0205(11) 0.0158(10) -0.0002(8) -0.0018(8) 0.0037(8)
C21A 0.0188(10) 0.0291(12) 0.0327(12) -0.0096(10) -0.0058(9) 0.0015(9)
N3A 0.0206(8) 0.0179(9) 0.0196(9) 0.0012(7) 0.0021(7) 0.0047(7)
C4A 0.0230(11) 0.0206(11) 0.0292(12) 0.0016(9) -0.0022(9) 0.0073(9)
C5A 0.0264(11) 0.0117(10) 0.0240(11) -0.0008(8) 0.0012(8) 0.0066(8)
C6A 0.0409(13) 0.0196(11) 0.0260(12) -0.0019(9) -0.0047(10) -0.0003(10)
C7A 0.0599(17) 0.0272(13) 0.0247(12) 0.0020(10) 0.0047(11) -0.0013(12)
C8A 0.0428(15) 0.0248(13) 0.0468(16) 0.0090(11) 0.0139(12) 0.0023(11)
C9A 0.0280(12) 0.0297(13) 0.0554(17) 0.0058(12) -0.0052(11) 0.0018(10)
C10A 0.0302(12) 0.0283(13) 0.0319(13) 0.0058(10) -0.0048(10) 0.0017(10)
C11A 0.0204(10) 0.0207(11) 0.0263(11) -0.0020(9) 0.0034(8) -0.0005(8)
C12A 0.0263(11) 0.0179(11) 0.0213(11) 0.0021(8) 0.0071(8) -0.0001(8)
C13A 0.0290(12) 0.0302(13) 0.0386(14) -0.0036(10) 0.0074(10) 0.0026(10)
C14A 0.0493(16) 0.0278(14) 0.0472(16) -0.0060(11) 0.0180(12) 0.0068(12)
C15A 0.0676(18) 0.0249(13) 0.0329(14) -0.0080(10) 0.0130(12) -0.0099(12)
C16A 0.0487(15) 0.0339(14) 0.0320(13) -0.0059(11) -0.0011(11) -0.0118(12)
C17A 0.0305(12) 0.0280(12) 0.0279(12) -0.0019(10) 0.0006(9) -0.0009(10)
P1X 0.0175(3) 0.0173(3) 0.0273(3) -0.0001(2) -0.0020(2) -0.0016(2)
O11X 0.0347(8) 0.0207(8) 0.0290(8) -0.0041(6) -0.0063(7) -0.0014(6)
O12X 0.0319(8) 0.0286(9) 0.0315(9) 0.0022(7) 0.0081(7) -0.0099(7)
C2X 0.0228(10) 0.0225(11) 0.0230(11) -0.0030(9) 0.0051(8) -0.0050(8)
C21X 0.0229(11) 0.0332(14) 0.0506(15) -0.0056(11) 0.0040(10) -0.0028(10)
N3X 0.0260(9) 0.0169(9) 0.0186(9) -0.0013(7) 0.0022(7) -0.0051(7)
C4X 0.0321(12) 0.0223(12) 0.0266(12) -0.0007(9) -0.0002(9) -0.0092(9)
C5X 0.0289(11) 0.0118(10) 0.0278(12) 0.0000(8) 0.0021(9) -0.0083(8)
C6X 0.0260(11) 0.0262(12) 0.0302(12) 0.0017(9) 0.0052(9) -0.0057(9)
C7X 0.0304(12) 0.0253(12) 0.0364(13) 0.0017(10) -0.0024(10) -0.0065(10)
C8X 0.0467(14) 0.0218(12) 0.0246(12) -0.0001(9) -0.0032(10) -0.0069(10)
C9X 0.0447(14) 0.0256(12) 0.0278(13) -0.0023(10) 0.0120(10) -0.0029(10)
C10X 0.0293(12) 0.0227(12) 0.0336(13) -0.0007(10) 0.0074(10) -0.0020(9)
C11X 0.0272(11) 0.0219(11) 0.0199(11) -0.0022(8) -0.0023(8) -0.0009(9)
C12X 0.0297(11) 0.0186(11) 0.0196(11) 0.0005(8) 0.0022(9) -0.0061(9)
C13X 0.0290(12) 0.0305(13) 0.0243(12) -0.0038(9) 0.0012(9) -0.0076(9)
C14X 0.0274(12) 0.0366(14) 0.0373(14) -0.0009(11) 0.0044(10) -0.0035(10)
C15X 0.0377(13) 0.0278(13) 0.0386(14) -0.0061(11) 0.0140(11) -0.0014(10)
C16X 0.0480(15) 0.0260(13) 0.0260(12) -0.0087(10) 0.0072(10) -0.0121(11)
C17X 0.0322(12) 0.0265(12) 0.0260(12) -0.0025(9) -0.0003(9) -0.0089(9)
N30A 0.0167(9) 0.0171(9) 0.0222(10) -0.0018(7) -0.0033(7) 0.0010(7)
C31A 0.0167(9) 0.0175(10) 0.0183(10) -0.0024(8) -0.0041(8) -0.0031(8)
C32A 0.0176(10) 0.0297(12) 0.0305(12) -0.0055(9) -0.0011(9) -0.0036(9)
C33A 0.0275(11) 0.0218(11) 0.0305(12) -0.0036(9) 0.0073(9) -0.0069(9)
C34A 0.0334(12) 0.0258(12) 0.0298(12) 0.0013(10) -0.0081(10) -0.0014(10)
C35A 0.0206(11) 0.0339(13) 0.0317(13) -0.0116(10) 0.0052(9) -0.0023(9)
C36A 0.0313(12) 0.0270(12) 0.0337(13) -0.0110(10) -0.0005(10) -0.0026(10)
C37A 0.0302(12) 0.0260(12) 0.0371(13) -0.0108(10) 0.0070(10) -0.0137(9)
C38A 0.0248(12) 0.0502(16) 0.0398(14) -0.0186(12) -0.0119(10) -0.0018(11)
C39A 0.0475(15) 0.0324(13) 0.0257(12) 0.0016(10) -0.0147(10) -0.0040(11)
C40A 0.0411(14) 0.0376(14) 0.0339(14) -0.0063(11) 0.0076(11) -0.0128(11)
N30X 0.0184(9) 0.0196(10) 0.0217(10) -0.0036(8) 0.0008(8) -0.0030(8)
C31X 0.0158(9) 0.0179(10) 0.0162(10) -0.0021(8) 0.0007(7) -0.0025(8)
C32X 0.0142(10) 0.0299(12) 0.0246(11) -0.0017(9) 0.0006(8) -0.0014(8)
C33X 0.0202(10) 0.0224(11) 0.0241(11) 0.0005(9) 0.0015(8) -0.0070(8)
C34X 0.0249(11) 0.0219(11) 0.0192(11) 0.0030(8) 0.0025(8) -0.0003(9)
C35X 0.0177(10) 0.0430(14) 0.0222(11) -0.0068(10) -0.0029(8) -0.0094(9)
C36X 0.0279(12) 0.0413(14) 0.0182(11) -0.0003(10) -0.0011(9) -0.0056(10)
C37X 0.0219(10) 0.0329(12) 0.0178(11) 0.0002(9) 0.0060(8) -0.0101(9)
C38X 0.0239(11) 0.0301(12) 0.0277(12) -0.0065(10) 0.0056(9) 0.0010(9)
C39X 0.0335(12) 0.0187(11) 0.0261(12) -0.0015(9) 0.0075(9) -0.0009(9)
C40X 0.0357(13) 0.0323(13) 0.0292(12) -0.0119(10) 0.0092(10) -0.0190(10)
O1W 0.0178(8) 0.0297(10) 0.0535(11) 0.0071(8) -0.0013(8) 0.0020(7)
O2W 0.0247(8) 0.0304(10) 0.0365(10) 0.0008(8) -0.0049(7) -0.0084(7)

_geom_special_details            
;
 All esds (except the esd in the dihedral angle between two l.s. planes)
 are estimated using the full covariance matrix.  The cell esds are taken
 into account individually in the estimation of esds in distances, angles
 and torsion angles; correlations between esds in cell parameters are only
 used when they are defined by crystal symmetry.  An approximate (isotropic)
 treatment of cell esds is used for estimating esds involving l.s. planes.
;

loop_
_geom_bond_atom_site_label_1
_geom_bond_atom_site_label_2
_geom_bond_distance
_geom_bond_site_symmetry_2
_geom_bond_publ_flag
P1A O12A 1.5022(14) . ?
P1A O11A 1.5034(13) . ?
P1A C2A 1.8161(18) . ?
P1A H1A 1.35(2) . ?
C2A N3A 1.477(2) . ?
C2A C21A 1.527(3) . ?
C2A H2A 1.0000 . ?
C21A H21A 0.9800 . ?
C21A H21B 0.9800 . ?
C21A H21C 0.9800 . ?
N3A C4A 1.467(2) . ?
N3A C11A 1.468(2) . ?
C4A C5A 1.499(3) . ?
C4A H4A 0.9900 . ?
C4A H4B 0.9900 . ?
C5A C10A 1.388(3) . ?
C5A C6A 1.389(3) . ?
C6A C7A 1.379(3) . ?
C6A H6A 0.9500 . ?
C7A C8A 1.374(4) . ?
C7A H7A 0.9500 . ?
C8A C9A 1.380(3) . ?
C8A H8A 0.9500 . ?
C9A C10A 1.384(3) . ?
C9A H9A 0.9500 . ?
C10A H10A 0.9500 . ?
C11A C12A 1.509(3) . ?
C11A H11A 0.9900 . ?
C11A H11B 0.9900 . ?
C12A C17A 1.384(3) . ?
C12A C13A 1.386(3) . ?
C13A C14A 1.390(3) . ?
C13A H13A 0.9500 . ?
C14A C15A 1.370(4) . ?
C14A H14A 0.9500 . ?
C15A C16A 1.385(3) . ?
C15A H15A 0.9500 . ?
C16A C17A 1.380(3) . ?
C16A H16A 0.9500 . ?
C17A H17A 0.9500 . ?
P1X O11X 1.4978(14) . ?
P1X O12X 1.5037(15) . ?
P1X C2X 1.812(2) . ?
P1X H1X 1.318(19) . ?
C2X N3X 1.477(2) . ?
C2X C21X 1.524(3) . ?
C2X H2X 1.0000 . ?
C21X H21X 0.9800 . ?
C21X H21Y 0.9800 . ?
C21X H21Z 0.9800 . ?
N3X C4X 1.464(3) . ?
N3X C11X 1.464(2) . ?
C4X C5X 1.508(3) . ?
C4X H4X 0.9900 . ?
C4X H4Y 0.9900 . ?
C5X C10X 1.382(3) . ?
C5X C6X 1.393(3) . ?
C6X C7X 1.380(3) . ?
C6X H6X 0.9500 . ?
C7X C8X 1.377(3) . ?
C7X H7X 0.9500 . ?
C8X C9X 1.376(3) . ?
C8X H8X 0.9500 . ?
C9X C10X 1.390(3) . ?
C9X H9X 0.9500 . ?
C10X H10X 0.9500 . ?
C11X C12X 1.519(3) . ?
C11X H11X 0.9900 . ?
C11X H11Y 0.9900 . ?
C12X C17X 1.383(3) . ?
C12X C13X 1.387(3) . ?
C13X C14X 1.388(3) . ?
C13X H13X 0.9500 . ?
C14X C15X 1.381(3) . ?
C14X H14X 0.9500 . ?
C15X C16X 1.374(3) . ?
C15X H15X 0.9500 . ?
C16X C17X 1.389(3) . ?
C16X H16X 0.9500 . ?
C17X H17X 0.9500 . ?
N30A C31A 1.502(2) . ?
N30A H30A 0.87(2) . ?
N30A H30B 0.93(2) . ?
N30A H30C 1.01(3) . ?
C31A C33A 1.517(3) . ?
C31A C34A 1.520(3) . ?
C31A C32A 1.540(3) . ?
C32A C35A 1.537(3) . ?
C32A H32A 0.9900 . ?
C32A H32B 0.9900 . ?
C33A C37A 1.532(3) . ?
C33A H33A 0.9900 . ?
C33A H33B 0.9900 . ?
C34A C39A 1.545(3) . ?
C34A H34A 0.9900 . ?
C34A H34B 0.9900 . ?
C35A C36A 1.512(3) . ?
C35A C40A 1.519(3) . ?
C35A H35A 1.0000 . ?
C36A C37A 1.523(3) . ?
C36A H36A 0.9900 . ?
C36A H36B 0.9900 . ?
C37A C38A 1.525(3) . ?
C37A H37A 1.0000 . ?
C38A C39A 1.542(3) . ?
C38A H38A 0.9900 . ?
C38A H38B 0.9900 . ?
C39A C40A 1.520(3) . ?
C39A H39A 1.0000 . ?
C40A H40A 0.9900 . ?
C40A H40B 0.9900 . ?
N30X C31X 1.497(2) . ?
N30X H30X 0.88(2) . ?
N30X H30Y 0.95(3) . ?
N30X H30Z 0.95(2) . ?
C31X C33X 1.523(3) . ?
C31X C34X 1.527(3) . ?
C31X C32X 1.533(3) . ?
C32X C35X 1.532(3) . ?
C32X H32X 0.9900 . ?
C32X H32Y 0.9900 . ?
C33X C37X 1.533(3) . ?
C33X H33X 0.9900 . ?
C33X H33Y 0.9900 . ?
C34X C39X 1.529(3) . ?
C34X H34X 0.9900 . ?
C34X H34Y 0.9900 . ?
C35X C36X 1.524(3) . ?
C35X C40X 1.534(3) . ?
C35X H35X 1.0000 . ?
C36X C37X 1.529(3) . ?
C36X H36X 0.9900 . ?
C36X H36Y 0.9900 . ?
C37X C38X 1.524(3) . ?
C37X H37X 1.0000 . ?
C38X C39X 1.524(3) . ?
C38X H38X 0.9900 . ?
C38X H38Y 0.9900 . ?
C39X C40X 1.532(3) . ?
C39X H39X 1.0000 . ?
C40X H40X 0.9900 . ?
C40X H40Y 0.9900 . ?
O1W H11W 0.85(3) . ?
O1W H12W 0.85(3) . ?
O2W H21W 0.89(4) . ?
O2W H22W 0.84(3) . ?

loop_
_geom_angle_atom_site_label_1
_geom_angle_atom_site_label_2
_geom_angle_atom_site_label_3
_geom_angle
_geom_angle_site_symmetry_1
_geom_angle_site_symmetry_3
_geom_angle_publ_flag
O12A P1A O11A 117.04(8) . . ?
O12A P1A C2A 111.97(8) . . ?
O11A P1A C2A 107.95(8) . . ?
O12A P1A H1A 108.2(8) . . ?
O11A P1A H1A 109.3(8) . . ?
C2A P1A H1A 101.1(8) . . ?
N3A C2A C21A 116.01(16) . . ?
N3A C2A P1A 110.39(12) . . ?
C21A C2A P1A 112.30(14) . . ?
N3A C2A H2A 105.8 . . ?
C21A C2A H2A 105.8 . . ?
P1A C2A H2A 105.8 . . ?
C2A C21A H21A 109.5 . . ?
C2A C21A H21B 109.5 . . ?
H21A C21A H21B 109.5 . . ?
C2A C21A H21C 109.5 . . ?
H21A C21A H21C 109.5 . . ?
H21B C21A H21C 109.5 . . ?
C4A N3A C11A 111.77(14) . . ?
C4A N3A C2A 111.75(15) . . ?
C11A N3A C2A 113.84(16) . . ?
N3A C4A C5A 112.96(15) . . ?
N3A C4A H4A 109.0 . . ?
C5A C4A H4A 109.0 . . ?
N3A C4A H4B 109.0 . . ?
C5A C4A H4B 109.0 . . ?
H4A C4A H4B 107.8 . . ?
C10A C5A C6A 118.1(2) . . ?
C10A C5A C4A 120.67(18) . . ?
C6A C5A C4A 121.16(19) . . ?
C7A C6A C5A 121.0(2) . . ?
C7A C6A H6A 119.5 . . ?
C5A C6A H6A 119.5 . . ?
C8A C7A C6A 120.5(2) . . ?
C8A C7A H7A 119.7 . . ?
C6A C7A H7A 119.7 . . ?
C7A C8A C9A 119.3(2) . . ?
C7A C8A H8A 120.4 . . ?
C9A C8A H8A 120.4 . . ?
C8A C9A C10A 120.4(2) . . ?
C8A C9A H9A 119.8 . . ?
C10A C9A H9A 119.8 . . ?
C9A C10A C5A 120.7(2) . . ?
C9A C10A H10A 119.7 . . ?
C5A C10A H10A 119.7 . . ?
N3A C11A C12A 110.43(17) . . ?
N3A C11A H11A 109.6 . . ?
C12A C11A H11A 109.6 . . ?
N3A C11A H11B 109.6 . . ?
C12A C11A H11B 109.6 . . ?
H11A C11A H11B 108.1 . . ?
C17A C12A C13A 118.47(19) . . ?
C17A C12A C11A 120.05(17) . . ?
C13A C12A C11A 121.48(19) . . ?
C12A C13A C14A 120.6(2) . . ?
C12A C13A H13A 119.7 . . ?
C14A C13A H13A 119.7 . . ?
C15A C14A C13A 120.1(2) . . ?
C15A C14A H14A 119.9 . . ?
C13A C14A H14A 119.9 . . ?
C14A C15A C16A 120.0(2) . . ?
C14A C15A H15A 120.0 . . ?
C16A C15A H15A 120.0 . . ?
C17A C16A C15A 119.7(2) . . ?
C17A C16A H16A 120.1 . . ?
C15A C16A H16A 120.1 . . ?
C16A C17A C12A 121.1(2) . . ?
C16A C17A H17A 119.4 . . ?
C12A C17A H17A 119.4 . . ?
O11X P1X O12X 115.95(9) . . ?
O11X P1X C2X 110.72(9) . . ?
O12X P1X C2X 110.22(9) . . ?
O11X P1X H1X 107.8(8) . . ?
O12X P1X H1X 110.9(9) . . ?
C2X P1X H1X 100.1(9) . . ?
N3X C2X C21X 116.26(17) . . ?
N3X C2X P1X 109.03(13) . . ?
C21X C2X P1X 112.56(15) . . ?
N3X C2X H2X 106.1 . . ?
C21X C2X H2X 106.1 . . ?
P1X C2X H2X 106.1 . . ?
C2X C21X H21X 109.5 . . ?
C2X C21X H21Y 109.5 . . ?
H21X C21X H21Y 109.5 . . ?
C2X C21X H21Z 109.5 . . ?
H21X C21X H21Z 109.5 . . ?
H21Y C21X H21Z 109.5 . . ?
C4X N3X C11X 110.99(16) . . ?
C4X N3X C2X 112.36(16) . . ?
C11X N3X C2X 114.56(15) . . ?
N3X C4X C5X 112.29(16) . . ?
N3X C4X H4X 109.1 . . ?
C5X C4X H4X 109.1 . . ?
N3X C4X H4Y 109.1 . . ?
C5X C4X H4Y 109.1 . . ?
H4X C4X H4Y 107.9 . . ?
C10X C5X C6X 118.59(19) . . ?
C10X C5X C4X 121.72(19) . . ?
C6X C5X C4X 119.68(19) . . ?
C7X C6X C5X 120.5(2) . . ?
C7X C6X H6X 119.7 . . ?
C5X C6X H6X 119.7 . . ?
C8X C7X C6X 120.3(2) . . ?
C8X C7X H7X 119.8 . . ?
C6X C7X H7X 119.8 . . ?
C9X C8X C7X 119.8(2) . . ?
C9X C8X H8X 120.1 . . ?
C7X C8X H8X 120.1 . . ?
C8X C9X C10X 120.0(2) . . ?
C8X C9X H9X 120.0 . . ?
C10X C9X H9X 120.0 . . ?
C5X C10X C9X 120.7(2) . . ?
C5X C10X H10X 119.7 . . ?
C9X C10X H10X 119.7 . . ?
N3X C11X C12X 111.56(16) . . ?
N3X C11X H11X 109.3 . . ?
C12X C11X H11X 109.3 . . ?
N3X C11X H11Y 109.3 . . ?
C12X C11X H11Y 109.3 . . ?
H11X C11X H11Y 108.0 . . ?
C17X C12X C13X 118.39(19) . . ?
C17X C12X C11X 120.59(18) . . ?
C13X C12X C11X 120.99(18) . . ?
C12X C13X C14X 120.8(2) . . ?
C12X C13X H13X 119.6 . . ?
C14X C13X H13X 119.6 . . ?
C15X C14X C13X 119.8(2) . . ?
C15X C14X H14X 120.1 . . ?
C13X C14X H14X 120.1 . . ?
C16X C15X C14X 120.0(2) . . ?
C16X C15X H15X 120.0 . . ?
C14X C15X H15X 120.0 . . ?
C15X C16X C17X 119.8(2) . . ?
C15X C16X H16X 120.1 . . ?
C17X C16X H16X 120.1 . . ?
C12X C17X C16X 121.1(2) . . ?
C12X C17X H17X 119.5 . . ?
C16X C17X H17X 119.5 . . ?
C31A N30A H30A 109.9(13) . . ?
C31A N30A H30B 109.0(12) . . ?
H30A N30A H30B 109.6(19) . . ?
C31A N30A H30C 112.3(13) . . ?
H30A N30A H30C 109.0(19) . . ?
H30B N30A H30C 106.9(18) . . ?
N30A C31A C33A 109.18(16) . . ?
N30A C31A C34A 109.89(16) . . ?
C33A C31A C34A 110.67(16) . . ?
N30A C31A C32A 109.08(15) . . ?
C33A C31A C32A 108.90(16) . . ?
C34A C31A C32A 109.09(17) . . ?
C35A C32A C31A 108.96(16) . . ?
C35A C32A H32A 109.9 . . ?
C31A C32A H32A 109.9 . . ?
C35A C32A H32B 109.9 . . ?
C31A C32A H32B 109.9 . . ?
H32A C32A H32B 108.3 . . ?
C31A C33A C37A 109.81(17) . . ?
C31A C33A H33A 109.7 . . ?
C37A C33A H33A 109.7 . . ?
C31A C33A H33B 109.7 . . ?
C37A C33A H33B 109.7 . . ?
H33A C33A H33B 108.2 . . ?
C31A C34A C39A 109.48(17) . . ?
C31A C34A H34A 109.8 . . ?
C39A C34A H34A 109.8 . . ?
C31A C34A H34B 109.8 . . ?
C39A C34A H34B 109.8 . . ?
H34A C34A H34B 108.2 . . ?
C36A C35A C40A 110.08(18) . . ?
C36A C35A C32A 110.28(18) . . ?
C40A C35A C32A 108.59(18) . . ?
C36A C35A H35A 109.3 . . ?
C40A C35A H35A 109.3 . . ?
C32A C35A H35A 109.3 . . ?
C35A C36A C37A 109.92(18) . . ?
C35A C36A H36A 109.7 . . ?
C37A C36A H36A 109.7 . . ?
C35A C36A H36B 109.7 . . ?
C37A C36A H36B 109.7 . . ?
H36A C36A H36B 108.2 . . ?
C36A C37A C38A 109.41(19) . . ?
C36A C37A C33A 108.79(17) . . ?
C38A C37A C33A 109.52(18) . . ?
C36A C37A H37A 109.7 . . ?
C38A C37A H37A 109.7 . . ?
C33A C37A H37A 109.7 . . ?
C37A C38A C39A 109.90(17) . . ?
C37A C38A H38A 109.7 . . ?
C39A C38A H38A 109.7 . . ?
C37A C38A H38B 109.7 . . ?
C39A C38A H38B 109.7 . . ?
H38A C38A H38B 108.2 . . ?
C40A C39A C38A 109.84(19) . . ?
C40A C39A C34A 109.73(18) . . ?
C38A C39A C34A 107.6(2) . . ?
C40A C39A H39A 109.9 . . ?
C38A C39A H39A 109.9 . . ?
C34A C39A H39A 109.9 . . ?
C35A C40A C39A 109.83(19) . . ?
C35A C40A H40A 109.7 . . ?
C39A C40A H40A 109.7 . . ?
C35A C40A H40B 109.7 . . ?
C39A C40A H40B 109.7 . . ?
H40A C40A H40B 108.2 . . ?
C31X N30X H30X 109.6(13) . . ?
C31X N30X H30Y 110.2(15) . . ?
H30X N30X H30Y 111(2) . . ?
C31X N30X H30Z 110.3(13) . . ?
H30X N30X H30Z 108(2) . . ?
H30Y N30X H30Z 107.4(19) . . ?
N30X C31X C33X 109.52(16) . . ?
N30X C31X C34X 108.65(15) . . ?
C33X C31X C34X 110.00(15) . . ?
N30X C31X C32X 109.42(15) . . ?
C33X C31X C32X 109.54(16) . . ?
C34X C31X C32X 109.69(16) . . ?
C35X C32X C31X 108.77(15) . . ?
C35X C32X H32X 109.9 . . ?
C31X C32X H32X 109.9 . . ?
C35X C32X H32Y 109.9 . . ?
C31X C32X H32Y 109.9 . . ?
H32X C32X H32Y 108.3 . . ?
C31X C33X C37X 109.16(16) . . ?
C31X C33X H33X 109.8 . . ?
C37X C33X H33X 109.8 . . ?
C31X C33X H33Y 109.8 . . ?
C37X C33X H33Y 109.8 . . ?
H33X C33X H33Y 108.3 . . ?
C31X C34X C39X 109.47(16) . . ?
C31X C34X H34X 109.8 . . ?
C39X C34X H34X 109.8 . . ?
C31X C34X H34Y 109.8 . . ?
C39X C34X H34Y 109.8 . . ?
H34X C34X H34Y 108.2 . . ?
C36X C35X C32X 110.16(18) . . ?
C36X C35X C40X 109.74(17) . . ?
C32X C35X C40X 109.13(17) . . ?
C36X C35X H35X 109.3 . . ?
C32X C35X H35X 109.3 . . ?
C40X C35X H35X 109.3 . . ?
C35X C36X C37X 109.55(17) . . ?
C35X C36X H36X 109.8 . . ?
C37X C36X H36X 109.8 . . ?
C35X C36X H36Y 109.8 . . ?
C37X C36X H36Y 109.8 . . ?
H36X C36X H36Y 108.2 . . ?
C38X C37X C36X 109.34(18) . . ?
C38X C37X C33X 109.88(16) . . ?
C36X C37X C33X 108.83(16) . . ?
C38X C37X H37X 109.6 . . ?
C36X C37X H37X 109.6 . . ?
C33X C37X H37X 109.6 . . ?
C37X C38X C39X 110.05(16) . . ?
C37X C38X H38X 109.7 . . ?
C39X C38X H38X 109.7 . . ?
C37X C38X H38Y 109.7 . . ?
C39X C38X H38Y 109.7 . . ?
H38X C38X H38Y 108.2 . . ?
C38X C39X C34X 108.55(18) . . ?
C38X C39X C40X 109.83(17) . . ?
C34X C39X C40X 109.75(17) . . ?
C38X C39X H39X 109.6 . . ?
C34X C39X H39X 109.6 . . ?
C40X C39X H39X 109.6 . . ?
C39X C40X C35X 109.02(17) . . ?
C39X C40X H40X 109.9 . . ?
C35X C40X H40X 109.9 . . ?
C39X C40X H40Y 109.9 . . ?
C35X C40X H40Y 109.9 . . ?
H40X C40X H40Y 108.3 . . ?
H11W O1W H12W 106(2) . . ?
H21W O2W H22W 111(3) . . ?

_refine_diff_density_max         0.436
_refine_diff_density_min         -0.383
_refine_diff_density_rms         0.052

_shelx_res_file                  
;

    dbammpin.res created by SHELXL-2014/7


TITL dbammpin_kotek_0ma in P-1
CELL 0.71073   6.43950  17.58692  22.07840  89.2506  89.6121  83.8238
ZERR    4.00   0.00020   0.00054   0.00060   0.0016   0.0012   0.0012
LATT 1
SFAC  C   H   N   O   P
UNIT  104 156 8   12  4
LIST 4
OMIT -2 54
OMIT  0  1  0
L.S. 8
ACTA
BOND  $H
FMAP 2
PLAN -10
SIZE 0.137 0.189 0.589
HTAB
TEMP -123
REM ---------------------------------------------------------------------------
REM molecule A ----------------------------------------------------------------
WGHT    0.046600    0.860600
FVAR       0.11977
P1A   5    0.047679    0.362383    0.065729    11.00000    0.01305    0.01636 =
         0.01929   -0.00013   -0.00151   -0.00022
H1A   2   -0.095234    0.312672    0.076192    11.00000    0.02072
O11A  4   -0.012045    0.434259    0.100740    11.00000    0.01822    0.01817 =
         0.02552   -0.00209    0.00251    0.00055
O12A  4    0.074336    0.370887   -0.001582    11.00000    0.02347    0.03040 =
         0.01782    0.00121   -0.00418    0.00489
C2A   1    0.277724    0.311997    0.100914    11.00000    0.01900    0.02053 =
         0.01575   -0.00019   -0.00180    0.00374
AFIX  13
H2A   2    0.233115    0.297836    0.142664    11.00000   -1.20000
AFIX   0
C21A  1    0.451337    0.363499    0.109414    11.00000    0.01880    0.02907 =
         0.03273   -0.00963   -0.00578    0.00152
AFIX 137
H21A  2    0.574810    0.333325    0.126274    11.00000   -1.20000
H21B  2    0.403463    0.404773    0.137242    11.00000   -1.20000
H21C  2    0.487186    0.385458    0.070183    11.00000   -1.20000
AFIX   0
N3A   3    0.338281    0.238912    0.069998    11.00000    0.02059    0.01789 =
         0.01964    0.00115    0.00215    0.00474
REM ---------------------------------------------------------------------------
C4A   1    0.434691    0.180181    0.111871    11.00000    0.02301    0.02063 =
         0.02919    0.00164   -0.00222    0.00728
AFIX  23
H4A   2    0.534632    0.203291    0.138018    11.00000   -1.20000
H4B   2    0.514395    0.139299    0.088208    11.00000   -1.20000
AFIX   0
C5A   1    0.278362    0.145390    0.151123    11.00000    0.02643    0.01166 =
         0.02400   -0.00078    0.00123    0.00658
C6A   1    0.318656    0.128321    0.211788    11.00000    0.04094    0.01963 =
         0.02602   -0.00194   -0.00473   -0.00034
AFIX  43
H6A   2    0.444748    0.140977    0.229231    11.00000   -1.20000
AFIX   0
C7A   1    0.178296    0.093270    0.247074    11.00000    0.05985    0.02721 =
         0.02470    0.00199    0.00474   -0.00128
AFIX  43
H7A   2    0.208562    0.082096    0.288497    11.00000   -1.20000
AFIX   0
C8A   1   -0.004916    0.074382    0.222813    11.00000    0.04279    0.02484 =
         0.04683    0.00904    0.01387    0.00235
AFIX  43
H8A   2   -0.101368    0.050269    0.247235    11.00000   -1.20000
AFIX   0
C9A   1   -0.047374    0.090804    0.162595    11.00000    0.02803    0.02968 =
         0.05538    0.00576   -0.00523    0.00178
AFIX  43
H9A   2   -0.173419    0.077678    0.145429    11.00000   -1.20000
AFIX   0
C10A  1    0.092563    0.126291    0.127032    11.00000    0.03023    0.02829 =
         0.03192    0.00580   -0.00484    0.00169
AFIX  43
H10A  2    0.061106    0.137691    0.085711    11.00000   -1.20000
AFIX   0
REM ---------------------------------------------------------------------------
C11A  1    0.466944    0.246439    0.015566    11.00000    0.02044    0.02073 =
         0.02635   -0.00200    0.00335   -0.00046
AFIX  23
H11A  2    0.611601    0.253258    0.027532    11.00000   -1.20000
H11B  2    0.410705    0.292206   -0.008066    11.00000   -1.20000
AFIX   0
C12A  1    0.468248    0.176275   -0.023119    11.00000    0.02626    0.01785 =
         0.02125    0.00210    0.00711   -0.00008
C13A  1    0.650259    0.128512   -0.033517    11.00000    0.02897    0.03024 =
         0.03856   -0.00355    0.00735    0.00259
AFIX  43
H13A  2    0.778308    0.140652   -0.016999    11.00000   -1.20000
AFIX   0
C14A  1    0.647031    0.063012   -0.067902    11.00000    0.04932    0.02779 =
         0.04718   -0.00597    0.01800    0.00684
AFIX  43
H14A  2    0.772305    0.030317   -0.074359    11.00000   -1.20000
AFIX   0
C15A  1    0.463609    0.045510   -0.092494    11.00000    0.06762    0.02493 =
         0.03290   -0.00798    0.01300   -0.00986
AFIX  43
H15A  2    0.461714    0.000741   -0.116011    11.00000   -1.20000
AFIX   0
C16A  1    0.280912    0.093119   -0.083053    11.00000    0.04870    0.03386 =
         0.03197   -0.00594   -0.00111   -0.01179
AFIX  43
H16A  2    0.153584    0.081256   -0.100217    11.00000   -1.20000
AFIX   0
C17A  1    0.284611    0.157880   -0.048599    11.00000    0.03050    0.02797 =
         0.02790   -0.00186    0.00057   -0.00088
AFIX  43
H17A  2    0.158928    0.190392   -0.042264    11.00000   -1.20000
AFIX   0
REM ---------------------------------------------------------------------------
REM molecule X ----------------------------------------------------------------
P1X   5    0.474733    0.643924    0.433967    11.00000    0.01753    0.01730 =
         0.02735   -0.00005   -0.00196   -0.00156
H1X   2    0.314303    0.684482    0.408255    11.00000    0.02453
O11X  4    0.531697    0.574747    0.396012    11.00000    0.03465    0.02071 =
         0.02901   -0.00405   -0.00625   -0.00137
O12X  4    0.430580    0.628782    0.499739    11.00000    0.03187    0.02862 =
         0.03149    0.00223    0.00811   -0.00993
C2X   1    0.670036    0.710372    0.426590    11.00000    0.02275    0.02251 =
         0.02300   -0.00297    0.00510   -0.00503
AFIX  13
H2X   2    0.681431    0.721928    0.382298    11.00000   -1.20000
AFIX   0
C21X  1    0.886199    0.675249    0.446256    11.00000    0.02287    0.03318 =
         0.05056   -0.00560    0.00397   -0.00277
AFIX 137
H21X  2    0.983379    0.714466    0.444744    11.00000   -1.20000
H21Y  2    0.935509    0.633579    0.418943    11.00000   -1.20000
H21Z  2    0.878674    0.655123    0.487722    11.00000   -1.20000
AFIX   0
N3X   3    0.590591    0.783209    0.455298    11.00000    0.02597    0.01690 =
         0.01859   -0.00128    0.00218   -0.00510
REM ---------------------------------------------------------------------------
C4X   1    0.680789    0.848737    0.428310    11.00000    0.03212    0.02227 =
         0.02661   -0.00067   -0.00024   -0.00916
AFIX  23
H4X   2    0.834753    0.837611    0.427007    11.00000   -1.20000
H4Y   2    0.646286    0.893966    0.454166    11.00000   -1.20000
AFIX   0
C5X   1    0.601531    0.867107    0.365098    11.00000    0.02888    0.01176 =
         0.02784   -0.00005    0.00209   -0.00831
C6X   1    0.389296    0.888191    0.355863    11.00000    0.02603    0.02623 =
         0.03025    0.00175    0.00524   -0.00569
AFIX  43
H6X   2    0.294662    0.888017    0.389049    11.00000   -1.20000
AFIX   0
C7X   1    0.315360    0.909327    0.298921    11.00000    0.03039    0.02527 =
         0.03637    0.00166   -0.00244   -0.00652
AFIX  43
H7X   2    0.170604    0.924438    0.293271    11.00000   -1.20000
AFIX   0
C8X   1    0.450296    0.908634    0.250227    11.00000    0.04670    0.02184 =
         0.02461   -0.00010   -0.00315   -0.00686
AFIX  43
H8X   2    0.398881    0.923443    0.211117    11.00000   -1.20000
AFIX   0
C9X   1    0.659812    0.886430    0.258387    11.00000    0.04467    0.02559 =
         0.02781   -0.00233    0.01205   -0.00292
AFIX  43
H9X   2    0.753083    0.885439    0.224815    11.00000   -1.20000
AFIX   0
C10X  1    0.734996    0.865451    0.315745    11.00000    0.02931    0.02266 =
         0.03359   -0.00067    0.00737   -0.00197
AFIX  43
H10X  2    0.879632    0.849811    0.321075    11.00000   -1.20000
AFIX   0
REM ---------------------------------------------------------------------------
C11X  1    0.607960    0.783004    0.521369    11.00000    0.02720    0.02195 =
         0.01987   -0.00219   -0.00233   -0.00087
AFIX  23
H11X  2    0.751251    0.792679    0.532622    11.00000   -1.20000
H11Y  2    0.583295    0.731991    0.537605    11.00000   -1.20000
AFIX   0
C12X  1    0.451941    0.843438    0.549590    11.00000    0.02967    0.01861 =
         0.01956    0.00047    0.00218   -0.00608
C13X  1    0.249569    0.857115    0.527887    11.00000    0.02905    0.03049 =
         0.02426   -0.00376    0.00123   -0.00759
AFIX  43
H13X  2    0.208922    0.829301    0.494144    11.00000   -1.20000
AFIX   0
C14X  1    0.105632    0.910932    0.554843    11.00000    0.02739    0.03663 =
         0.03734   -0.00092    0.00438   -0.00346
AFIX  43
H14X  2   -0.032218    0.920105    0.539374    11.00000   -1.20000
AFIX   0
C15X  1    0.163408    0.951085    0.604199    11.00000    0.03773    0.02785 =
         0.03863   -0.00607    0.01404   -0.00144
AFIX  43
H15X  2    0.065230    0.987959    0.622710    11.00000   -1.20000
AFIX   0
C16X  1    0.362829    0.937744    0.626563    11.00000    0.04800    0.02603 =
         0.02601   -0.00872    0.00722   -0.01205
AFIX  43
H16X  2    0.402149    0.964876    0.660839    11.00000   -1.20000
AFIX   0
C17X  1    0.506727    0.884488    0.598918    11.00000    0.03215    0.02647 =
         0.02604   -0.00251   -0.00026   -0.00892
AFIX  43
H17X  2    0.645040    0.876124    0.614144    11.00000   -1.20000
AFIX   0
REM ---------------------------------------------------------------------------
REM adamantylammonium A -------------------------------------------------------
N30A  3    0.211018    0.561578    0.085767    11.00000    0.01674    0.01714 =
         0.02218   -0.00181   -0.00329    0.00096
REM AFIX 137
H30A  2    0.339728    0.548727    0.074339    11.00000    0.02311
H30B  2    0.137225    0.587601    0.054316    11.00000    0.02288
H30C  2    0.141503    0.513470    0.094385    11.00000    0.03969
REM AFIX   0
C31A  1    0.206722    0.612759    0.139765    11.00000    0.01668    0.01754 =
         0.01829   -0.00242   -0.00411   -0.00313
C32A  1   -0.018586    0.649213    0.150391    11.00000    0.01761    0.02970 =
         0.03046   -0.00555   -0.00114   -0.00365
AFIX  23
H32A  2   -0.070060    0.678270    0.113798    11.00000   -1.20000
H32B  2   -0.111204    0.608800    0.158598    11.00000   -1.20000
AFIX   0
C33A  1    0.345385    0.675703    0.127306    11.00000    0.02753    0.02184 =
         0.03051   -0.00362    0.00731   -0.00695
AFIX  23
H33A  2    0.294369    0.705800    0.091159    11.00000   -1.20000
H33B  2    0.489930    0.652911    0.118991    11.00000   -1.20000
AFIX   0
C34A  1    0.280377    0.566358    0.195623    11.00000    0.03339    0.02581 =
         0.02984    0.00126   -0.00811   -0.00137
AFIX  23
H34A  2    0.425143    0.542539    0.189242    11.00000   -1.20000
H34B  2    0.189776    0.525066    0.202852    11.00000   -1.20000
AFIX   0
C35A  1   -0.021602    0.703102    0.204719    11.00000    0.02064    0.03394 =
         0.03171   -0.01156    0.00518   -0.00228
AFIX  13
H35A  2   -0.167292    0.727553    0.211428    11.00000   -1.20000
AFIX   0
C36A  1    0.121139    0.764590    0.192854    11.00000    0.03133    0.02701 =
         0.03371   -0.01104   -0.00050   -0.00263
AFIX  23
H36A  2    0.117820    0.799074    0.228012    11.00000   -1.20000
H36B  2    0.072207    0.795405    0.156853    11.00000   -1.20000
AFIX   0
C37A  1    0.343569    0.728203    0.182170    11.00000    0.03021    0.02595 =
         0.03709   -0.01080    0.00702   -0.01365
AFIX  13
H37A  2    0.437430    0.769018    0.174220    11.00000   -1.20000
AFIX   0
C38A  1    0.418572    0.681351    0.237974    11.00000    0.02483    0.05017 =
         0.03976   -0.01858   -0.01185   -0.00182
AFIX  23
H38A  2    0.420510    0.715339    0.273312    11.00000   -1.20000
H38B  2    0.562490    0.657015    0.231016    11.00000   -1.20000
AFIX   0
C39A  1    0.271997    0.619276    0.251109    11.00000    0.04748    0.03241 =
         0.02571    0.00162   -0.01473   -0.00395
AFIX  13
H39A  2    0.320017    0.589055    0.288050    11.00000   -1.20000
AFIX   0
C40A  1    0.050093    0.656318    0.260545    11.00000    0.04113    0.03762 =
         0.03389   -0.00625    0.00756   -0.01276
AFIX  23
H40A  2   -0.044229    0.616297    0.268162    11.00000   -1.20000
H40B  2    0.044570    0.689862    0.296310    11.00000   -1.20000
AFIX   0
REM ---------------------------------------------------------------------------
REM adamantylammonium X -------------------------------------------------------
N30X  3    0.815150    0.448231    0.420897    11.00000    0.01840    0.01958 =
         0.02170   -0.00358    0.00075   -0.00302
REM AFIX 137
H30X  2    0.939105    0.457486    0.433712    11.00000    0.02495
H30Y  2    0.740854    0.423766    0.451576    11.00000    0.04397
H30Z  2    0.736850    0.496036    0.411688    11.00000    0.03456
REM AFIX   0
C31X  1    0.839322    0.399613    0.365628    11.00000    0.01576    0.01786 =
         0.01619   -0.00210    0.00071   -0.00247
C32X  1    0.626452    0.398944    0.335122    11.00000    0.01423    0.02985 =
         0.02461   -0.00172    0.00063   -0.00136
AFIX  23
H32X  2    0.526491    0.378345    0.363616    11.00000   -1.20000
H32Y  2    0.570437    0.451677    0.323407    11.00000   -1.20000
AFIX   0
C33X  1    0.991398    0.432040    0.321650    11.00000    0.02023    0.02244 =
         0.02415    0.00049    0.00145   -0.00699
AFIX  23
H33X  2    1.127720    0.434304    0.341634    11.00000   -1.20000
H33Y  2    0.936500    0.484593    0.309116    11.00000   -1.20000
AFIX   0
C34X  1    0.922825    0.318345    0.384762    11.00000    0.02488    0.02189 =
         0.01918    0.00300    0.00254   -0.00027
AFIX  23
H34X  2    0.825181    0.297889    0.414053    11.00000   -1.20000
H34Y  2    1.059864    0.318738    0.404745    11.00000   -1.20000
AFIX   0
C35X  1    0.653774    0.348796    0.278782    11.00000    0.01769    0.04302 =
         0.02222   -0.00680   -0.00291   -0.00940
AFIX  13
H35X  2    0.515785    0.348576    0.258315    11.00000   -1.20000
AFIX   0
C36X  1    0.808469    0.380005    0.234904    11.00000    0.02789    0.04129 =
         0.01821   -0.00033   -0.00105   -0.00559
AFIX  23
H36X  2    0.755372    0.432565    0.221907    11.00000   -1.20000
H36Y  2    0.824665    0.347591    0.198495    11.00000   -1.20000
AFIX   0
C37X  1    1.019734    0.380699    0.265964    11.00000    0.02188    0.03292 =
         0.01782    0.00020    0.00596   -0.01012
AFIX  13
H37X  2    1.121323    0.401170    0.237198    11.00000   -1.20000
AFIX   0
C38X  1    1.100855    0.299461    0.285343    11.00000    0.02394    0.03014 =
         0.02773   -0.00645    0.00562    0.00101
AFIX  23
H38X  2    1.237947    0.299576    0.305347    11.00000   -1.20000
H38Y  2    1.120265    0.266598    0.249243    11.00000   -1.20000
AFIX   0
C39X  1    0.946500    0.267491    0.328944    11.00000    0.03352    0.01868 =
         0.02612   -0.00145    0.00746   -0.00091
AFIX  13
H39X  2    1.000731    0.214210    0.341418    11.00000   -1.20000
AFIX   0
C40X  1    0.734352    0.266868    0.298072    11.00000    0.03575    0.03229 =
         0.02916   -0.01185    0.00916   -0.01900
AFIX  23
H40X  2    0.633786    0.246394    0.326440    11.00000   -1.20000
H40Y  2    0.749079    0.233592    0.262138    11.00000   -1.20000
AFIX   0
REM ---------------------------------------------------------------------------
REM water of crystallization --------------------------------------------------
O1W   4   -0.347527    0.532367    0.057143    11.00000    0.01782    0.02972 =
         0.05350    0.00709   -0.00134    0.00203
REM AFIX   3
H11W  2   -0.259976    0.498477    0.072996    11.00000    0.04275
H12W  2   -0.275160    0.563249    0.038793    11.00000    0.05963
REM AFIX   0
REM ---------------------------------------------------------------------------
O2W   4    0.244336    0.471949    0.450410    11.00000    0.02465    0.03042 =
         0.03650    0.00076   -0.00495   -0.00843
REM AFIX   3
H21W  2    0.306993    0.507401    0.429953    11.00000    0.07679
H22W  2    0.333802    0.438969    0.466016    11.00000    0.05949

HKLF 4 1 1 0 0 0 1 0 0 0 1

REM  dbammpin_kotek_0ma in P-1
REM R1 =  0.0506 for    7572 Fo > 4sig(Fo)  and  0.0858 for all   10831 data
REM    627 parameters refined using      0 restraints

END

WGHT      0.0467      0.8438

REM Instructions for potential hydrogen bonds
HTAB C11A O12A
HTAB C11X O12X
EQIV $1 x+1, y, z
HTAB N30A O1W_$1
EQIV $2 -x, -y+1, -z
HTAB N30A O12A_$2
HTAB N30A O11A
HTAB C32A O12A_$2
HTAB C33A O1W_$1
HTAB N30X O2W_$1
EQIV $3 -x+1, -y+1, -z+1
HTAB N30X O12X_$3
HTAB N30X O11X
HTAB C33X O2W_$1
HTAB O1W O11A
HTAB O1W O12A_$2
HTAB O2W O11X
HTAB O2W O12X_$3

REM Highest difference peak  0.436,  deepest hole -0.383,  1-sigma level  0.052
Q1    1   0.0229  0.6007  0.1675  11.00000  0.05    0.44
Q2    1   0.4236  0.6244  0.2379  11.00000  0.05    0.42
Q3    1   0.4196  0.5693  0.1792  11.00000  0.05    0.40
Q4    1   0.0344  0.6617  0.2203  11.00000  0.05    0.36
Q5    1   0.1489  0.3263  0.0837  11.00000  0.05    0.33
Q6    1   0.7878  0.6937  0.3698  11.00000  0.05    0.33
Q7    1   0.4270  0.6021  0.4717  11.00000  0.05    0.29
Q8    1   0.8840  0.3588  0.3727  11.00000  0.05    0.29
Q9    1   0.5877  0.6784  0.4310  11.00000  0.05    0.28
Q10   1   0.4852  0.7018  0.2055  11.00000  0.05    0.25
;
_shelx_res_checksum              1986
####################################################################### 
# 
# This file contains crystal structure data downloaded from the 
# Cambridge Structural Database (CSD) hosted by the Cambridge 
# Crystallographic Data Centre (CCDC).
# 
# Full information about CCDC data access policies and citation 
# guidelines are available at http://www.ccdc.cam.ac.uk/access/V1 
# 
# Audit and citation data items may have been added by the CCDC. 
# Please retain this information to preserve the provenance of 
# this file and to allow appropriate attribution of the data. 
# 
#######################################################################

data_dbampin
_database_code_depnum_ccdc_archive 'CCDC 1984991'
loop_
_audit_author_name
_audit_author_address
'Jan Kotek'
;Faculty of Science, Charles University, Prague
Czech Republic
;
_audit_update_record             
;
2020-02-19 deposited with the CCDC.	2020-05-15 downloaded from the CCDC.
;

_audit_creation_method           SHELXL-2014/7
_shelx_SHELXL_version_number     2014/7
_chemical_name_systematic        ?
_chemical_name_common            ?
_chemical_melting_point          ?
_chemical_formula_moiety         'C15 H18 N O2 P'
_chemical_formula_sum            'C15 H18 N O2 P'
_chemical_formula_weight         275.27

loop_
_atom_type_symbol
_atom_type_description
_atom_type_scat_dispersion_real
_atom_type_scat_dispersion_imag
_atom_type_scat_source
C C 0.0033 0.0016 'International Tables Vol C Tables 4.2.6.8 and 6.1.1.4'
H H 0.0000 0.0000 'International Tables Vol C Tables 4.2.6.8 and 6.1.1.4'
N N 0.0061 0.0033 'International Tables Vol C Tables 4.2.6.8 and 6.1.1.4'
O O 0.0106 0.0060 'International Tables Vol C Tables 4.2.6.8 and 6.1.1.4'
P P 0.1023 0.0942 'International Tables Vol C Tables 4.2.6.8 and 6.1.1.4'

_space_group_crystal_system      monoclinic
_space_group_IT_number           14
_space_group_name_H-M_alt        'P 21/n'
_space_group_name_Hall           '-P 2yn'

_shelx_space_group_comment       
;
The symmetry employed for this shelxl refinement is uniquely defined
by the following loop, which should always be used as a source of
symmetry information in preference to the above space-group names.
They are only intended as comments.
;

loop_
_space_group_symop_operation_xyz
'x, y, z'
'-x+1/2, y+1/2, -z+1/2'
'-x, -y, -z'
'x-1/2, -y-1/2, z-1/2'

_cell_length_a                   10.2763(4)
_cell_length_b                   9.1700(3)
_cell_length_c                   15.3112(6)
_cell_angle_alpha                90
_cell_angle_beta                 103.2290(10)
_cell_angle_gamma                90
_cell_volume                     1404.54(9)
_cell_formula_units_Z            4
_cell_measurement_temperature    120(2)
_cell_measurement_reflns_used    9945
_cell_measurement_theta_min      2.6078
_cell_measurement_theta_max      27.5233

_exptl_crystal_description       prism
_exptl_crystal_colour            colourless
_exptl_crystal_density_meas      ?
_exptl_crystal_density_method    ?
_exptl_crystal_density_diffrn    1.302
_exptl_crystal_F_000             584
_exptl_transmission_factor_min   ?
_exptl_transmission_factor_max   ?
_exptl_crystal_size_max          0.286
_exptl_crystal_size_mid          0.270
_exptl_crystal_size_min          0.150
_exptl_absorpt_coefficient_mu    0.193
_shelx_estimated_absorpt_T_min   0.947
_shelx_estimated_absorpt_T_max   0.972
_exptl_absorpt_correction_type   Multi-Scan
_exptl_absorpt_correction_T_min  0.92
_exptl_absorpt_correction_T_max  0.97
_exptl_absorpt_process_details   
;
SADABS-2016/2 - Bruker AXS area detector scaling and absorption correction
;
_exptl_absorpt_special_details   ?
_diffrn_ambient_temperature      120(2)
_diffrn_radiation_wavelength     0.71073
_diffrn_radiation_type           MoK\a
_diffrn_source                   'I\mS micro-focus sealed tube'
_diffrn_radiation_monochromator  'Quazar Mo multilayer optic'
_diffrn_measurement_device_type  'Bruker D8 VENTURE Kappa Duo PHOTON 100 CMOS'
_diffrn_measurement_method       '\f and \w scans'
_diffrn_detector_area_resol_mean 10.4167
_diffrn_reflns_number            27104
_diffrn_reflns_av_unetI/netI     0.0127
_diffrn_reflns_av_R_equivalents  0.0236
_diffrn_reflns_limit_h_min       -13
_diffrn_reflns_limit_h_max       13
_diffrn_reflns_limit_k_min       -11
_diffrn_reflns_limit_k_max       11
_diffrn_reflns_limit_l_min       -19
_diffrn_reflns_limit_l_max       19
_diffrn_reflns_theta_min         2.177
_diffrn_reflns_theta_max         27.499
_diffrn_reflns_theta_full        25.242
_diffrn_measured_fraction_theta_max 0.996
_diffrn_measured_fraction_theta_full 0.995
_diffrn_reflns_Laue_measured_fraction_max 0.996
_diffrn_reflns_Laue_measured_fraction_full 0.995
_diffrn_reflns_point_group_measured_fraction_max 0.996
_diffrn_reflns_point_group_measured_fraction_full 0.995
_reflns_number_total             3210
_reflns_number_gt                2966
_reflns_threshold_expression     'I > 2\s(I)'
_reflns_Friedel_coverage         0.000
_reflns_Friedel_fraction_max     .
_reflns_Friedel_fraction_full    .

_reflns_special_details          
;
 Reflections were merged by SHELXL according to the crystal
 class for the calculation of statistics and refinement.
 
 _reflns_Friedel_fraction is defined as the number of unique
 Friedel pairs measured divided by the number that would be
 possible theoretically, ignoring centric projections and
 systematic absences.
;

_computing_data_collection       'Bruker Instrument Service V6.2.9'
_computing_cell_refinement       'SAINT V8.38A (Bruker AXS Inc., 2017)'
_computing_data_reduction        'SAINT V8.38A (Bruker AXS Inc., 2017)'
_computing_structure_solution    'SHELXT 2014/5 (Sheldrick, 2014)'
_computing_structure_refinement  'SHELXL 2014/7 (Sheldrick, 2014)'
_computing_molecular_graphics    ?
_computing_publication_material  ?
_refine_special_details          ?
_refine_ls_structure_factor_coef Fsqd
_refine_ls_matrix_type           full
_refine_ls_weighting_scheme      calc
_refine_ls_weighting_details     
'w=1/[\s^2^(Fo^2^)+(0.0375P)^2^+0.8661P] where P=(Fo^2^+2Fc^2^)/3'
_atom_sites_solution_primary     direct
_atom_sites_solution_secondary   difmap
_atom_sites_solution_hydrogens   mixed
_refine_ls_hydrogen_treatment    mixed
_refine_ls_extinction_method     none
_refine_ls_extinction_coef       .
_refine_ls_number_reflns         3210
_refine_ls_number_parameters     180
_refine_ls_number_restraints     0
_refine_ls_R_factor_all          0.0338
_refine_ls_R_factor_gt           0.0310
_refine_ls_wR_factor_ref         0.0817
_refine_ls_wR_factor_gt          0.0798
_refine_ls_goodness_of_fit_ref   1.060
_refine_ls_restrained_S_all      1.060
_refine_ls_shift/su_max          0.002
_refine_ls_shift/su_mean         0.000

loop_
_atom_site_label
_atom_site_type_symbol
_atom_site_fract_x
_atom_site_fract_y
_atom_site_fract_z
_atom_site_U_iso_or_equiv
_atom_site_adp_type
_atom_site_occupancy
_atom_site_site_symmetry_order
_atom_site_calc_flag
_atom_site_refinement_flags_posn
_atom_site_refinement_flags_adp
_atom_site_refinement_flags_occupancy
_atom_site_disorder_assembly
_atom_site_disorder_group
P1 P 0.19848(3) 0.83371(3) 0.64264(2) 0.01141(9) Uani 1 1 d . . . . .
H1 H 0.1454(15) 0.7837(16) 0.5616(10) 0.015(3) Uiso 1 1 d . . . . .
O11 O 0.08431(8) 0.88510(9) 0.68183(6) 0.01391(18) Uani 1 1 d . . . . .
O12 O 0.31084(9) 0.93453(10) 0.63985(6) 0.0203(2) Uani 1 1 d . . . . .
C2 C 0.25745(11) 0.66613(12) 0.70570(8) 0.0121(2) Uani 1 1 d . . . . .
H21 H 0.2382 0.6756 0.7659 0.015 Uiso 1 1 calc R U . . .
H22 H 0.2028 0.5841 0.6751 0.015 Uiso 1 1 calc R U . . .
N3 N 0.40205(9) 0.62392(11) 0.71854(6) 0.01066(19) Uani 1 1 d . . . . .
H31 H 0.4097(16) 0.5372(19) 0.7497(11) 0.023(4) Uiso 1 1 d . . . . .
C4 C 0.44603(11) 0.60427(13) 0.63174(8) 0.0136(2) Uani 1 1 d . . . . .
H41 H 0.4491 0.7006 0.6031 0.016 Uiso 1 1 calc R U . . .
H42 H 0.5374 0.5627 0.6448 0.016 Uiso 1 1 calc R U . . .
C5 C 0.35302(11) 0.50514(12) 0.56760(8) 0.0120(2) Uani 1 1 d . . . . .
C6 C 0.28873(12) 0.55468(13) 0.48293(8) 0.0161(2) Uani 1 1 d . . . . .
H61 H 0.3046 0.6509 0.4649 0.019 Uiso 1 1 calc R U . . .
C7 C 0.20100(13) 0.46350(14) 0.42444(8) 0.0199(3) Uani 1 1 d . . . . .
H71 H 0.1575 0.4980 0.3666 0.024 Uiso 1 1 calc R U . . .
C8 C 0.17671(13) 0.32280(14) 0.45003(8) 0.0179(3) Uani 1 1 d . . . . .
H81 H 0.1160 0.2614 0.4103 0.022 Uiso 1 1 calc R U . . .
C9 C 0.24206(13) 0.27242(13) 0.53440(8) 0.0169(2) Uani 1 1 d . . . . .
H91 H 0.2265 0.1760 0.5523 0.020 Uiso 1 1 calc R U . . .
C10 C 0.32989(12) 0.36279(13) 0.59246(8) 0.0147(2) Uani 1 1 d . . . . .
H101 H 0.3748 0.3274 0.6498 0.018 Uiso 1 1 calc R U . . .
C11 C 0.49073(11) 0.73028(13) 0.78110(8) 0.0143(2) Uani 1 1 d . . . . .
H111 H 0.4859 0.8267 0.7514 0.017 Uiso 1 1 calc R U . . .
H112 H 0.4561 0.7418 0.8360 0.017 Uiso 1 1 calc R U . . .
C12 C 0.63501(11) 0.68294(12) 0.80764(7) 0.0121(2) Uani 1 1 d . . . . .
C13 C 0.72798(12) 0.74117(14) 0.76387(8) 0.0166(2) Uani 1 1 d . . . . .
H131 H 0.6996 0.8087 0.7162 0.020 Uiso 1 1 calc R U . . .
C14 C 0.86204(12) 0.70136(15) 0.78927(8) 0.0195(3) Uani 1 1 d . . . . .
H141 H 0.9245 0.7410 0.7586 0.023 Uiso 1 1 calc R U . . .
C15 C 0.90457(12) 0.60387(14) 0.85937(8) 0.0184(3) Uani 1 1 d . . . . .
H151 H 0.9960 0.5763 0.8766 0.022 Uiso 1 1 calc R U . . .
C16 C 0.81291(12) 0.54691(13) 0.90423(8) 0.0174(2) Uani 1 1 d . . . . .
H161 H 0.8420 0.4814 0.9529 0.021 Uiso 1 1 calc R U . . .
C17 C 0.67837(12) 0.58538(13) 0.87826(8) 0.0142(2) Uani 1 1 d . . . . .
H171 H 0.6160 0.5451 0.9087 0.017 Uiso 1 1 calc R U . . .

loop_
_atom_site_aniso_label
_atom_site_aniso_U_11
_atom_site_aniso_U_22
_atom_site_aniso_U_33
_atom_site_aniso_U_23
_atom_site_aniso_U_13
_atom_site_aniso_U_12
P1 0.01076(15) 0.01037(15) 0.01284(15) 0.00127(10) 0.00219(11) 0.00141(10)
O11 0.0109(4) 0.0129(4) 0.0173(4) -0.0015(3) 0.0021(3) 0.0016(3)
O12 0.0156(4) 0.0161(4) 0.0303(5) 0.0073(4) 0.0075(4) -0.0007(3)
C2 0.0090(5) 0.0115(5) 0.0160(5) 0.0012(4) 0.0034(4) 0.0013(4)
N3 0.0088(4) 0.0101(4) 0.0126(4) -0.0011(4) 0.0013(3) 0.0002(3)
C4 0.0120(5) 0.0152(5) 0.0140(5) -0.0029(4) 0.0041(4) -0.0014(4)
C5 0.0109(5) 0.0120(5) 0.0131(5) -0.0026(4) 0.0031(4) 0.0008(4)
C6 0.0221(6) 0.0111(5) 0.0146(5) 0.0009(4) 0.0033(5) 0.0002(4)
C7 0.0265(6) 0.0173(6) 0.0124(5) 0.0008(5) -0.0028(5) 0.0016(5)
C8 0.0198(6) 0.0162(6) 0.0163(6) -0.0050(5) 0.0008(5) -0.0028(5)
C9 0.0229(6) 0.0113(5) 0.0166(6) -0.0006(4) 0.0048(5) -0.0020(5)
C10 0.0177(6) 0.0132(5) 0.0119(5) 0.0012(4) 0.0008(4) 0.0025(4)
C11 0.0123(5) 0.0123(5) 0.0167(5) -0.0051(4) 0.0000(4) -0.0001(4)
C12 0.0116(5) 0.0115(5) 0.0119(5) -0.0039(4) 0.0000(4) -0.0012(4)
C13 0.0163(6) 0.0195(6) 0.0123(5) 0.0010(4) 0.0000(4) -0.0041(5)
C14 0.0146(6) 0.0290(7) 0.0153(6) -0.0042(5) 0.0043(4) -0.0068(5)
C15 0.0111(5) 0.0208(6) 0.0215(6) -0.0071(5) 0.0000(4) 0.0006(4)
C16 0.0180(6) 0.0125(5) 0.0187(6) 0.0007(4) -0.0021(5) -0.0006(4)
C17 0.0143(5) 0.0130(5) 0.0146(5) -0.0013(4) 0.0019(4) -0.0041(4)

_geom_special_details            
;
 All esds (except the esd in the dihedral angle between two l.s. planes)
 are estimated using the full covariance matrix.  The cell esds are taken
 into account individually in the estimation of esds in distances, angles
 and torsion angles; correlations between esds in cell parameters are only
 used when they are defined by crystal symmetry.  An approximate (isotropic)
 treatment of cell esds is used for estimating esds involving l.s. planes.
;

loop_
_geom_bond_atom_site_label_1
_geom_bond_atom_site_label_2
_geom_bond_distance
_geom_bond_site_symmetry_2
_geom_bond_publ_flag
P1 O12 1.4874(9) . ?
P1 O11 1.5103(8) . ?
P1 C2 1.8420(11) . ?
P1 H1 1.319(15) . ?
C2 N3 1.5043(14) . ?
C2 H21 0.9900 . ?
C2 H22 0.9900 . ?
N3 C4 1.5093(14) . ?
N3 C11 1.5165(14) . ?
N3 H31 0.922(17) . ?
C4 C5 1.5082(15) . ?
C4 H41 0.9900 . ?
C4 H42 0.9900 . ?
C5 C6 1.3897(16) . ?
C5 C10 1.3953(16) . ?
C6 C7 1.3944(17) . ?
C6 H61 0.9500 . ?
C7 C8 1.3874(18) . ?
C7 H71 0.9500 . ?
C8 C9 1.3914(17) . ?
C8 H81 0.9500 . ?
C9 C10 1.3873(17) . ?
C9 H91 0.9500 . ?
C10 H101 0.9500 . ?
C11 C12 1.5087(15) . ?
C11 H111 0.9900 . ?
C11 H112 0.9900 . ?
C12 C13 1.3928(16) . ?
C12 C17 1.3955(16) . ?
C13 C14 1.3919(17) . ?
C13 H131 0.9500 . ?
C14 C15 1.3884(19) . ?
C14 H141 0.9500 . ?
C15 C16 1.3885(18) . ?
C15 H151 0.9500 . ?
C16 C17 1.3937(17) . ?
C16 H161 0.9500 . ?
C17 H171 0.9500 . ?

loop_
_geom_angle_atom_site_label_1
_geom_angle_atom_site_label_2
_geom_angle_atom_site_label_3
_geom_angle
_geom_angle_site_symmetry_1
_geom_angle_site_symmetry_3
_geom_angle_publ_flag
O12 P1 O11 119.75(5) . . ?
O12 P1 C2 111.67(5) . . ?
O11 P1 C2 104.14(5) . . ?
O12 P1 H1 110.2(6) . . ?
O11 P1 H1 106.9(6) . . ?
C2 P1 H1 102.6(7) . . ?
N3 C2 P1 118.67(8) . . ?
N3 C2 H21 107.6 . . ?
P1 C2 H21 107.6 . . ?
N3 C2 H22 107.6 . . ?
P1 C2 H22 107.6 . . ?
H21 C2 H22 107.1 . . ?
C2 N3 C4 113.68(9) . . ?
C2 N3 C11 110.48(9) . . ?
C4 N3 C11 112.04(9) . . ?
C2 N3 H31 104.7(10) . . ?
C4 N3 H31 110.2(10) . . ?
C11 N3 H31 105.1(10) . . ?
C5 C4 N3 111.87(9) . . ?
C5 C4 H41 109.2 . . ?
N3 C4 H41 109.2 . . ?
C5 C4 H42 109.2 . . ?
N3 C4 H42 109.2 . . ?
H41 C4 H42 107.9 . . ?
C6 C5 C10 119.08(11) . . ?
C6 C5 C4 120.37(10) . . ?
C10 C5 C4 120.55(10) . . ?
C5 C6 C7 120.17(11) . . ?
C5 C6 H61 119.9 . . ?
C7 C6 H61 119.9 . . ?
C8 C7 C6 120.52(11) . . ?
C8 C7 H71 119.7 . . ?
C6 C7 H71 119.7 . . ?
C7 C8 C9 119.41(11) . . ?
C7 C8 H81 120.3 . . ?
C9 C8 H81 120.3 . . ?
C10 C9 C8 120.11(11) . . ?
C10 C9 H91 119.9 . . ?
C8 C9 H91 119.9 . . ?
C9 C10 C5 120.69(11) . . ?
C9 C10 H101 119.7 . . ?
C5 C10 H101 119.7 . . ?
C12 C11 N3 113.36(9) . . ?
C12 C11 H111 108.9 . . ?
N3 C11 H111 108.9 . . ?
C12 C11 H112 108.9 . . ?
N3 C11 H112 108.9 . . ?
H111 C11 H112 107.7 . . ?
C13 C12 C17 119.08(11) . . ?
C13 C12 C11 120.01(11) . . ?
C17 C12 C11 120.86(10) . . ?
C14 C13 C12 120.60(11) . . ?
C14 C13 H131 119.7 . . ?
C12 C13 H131 119.7 . . ?
C15 C14 C13 120.08(11) . . ?
C15 C14 H141 120.0 . . ?
C13 C14 H141 120.0 . . ?
C14 C15 C16 119.70(11) . . ?
C14 C15 H151 120.2 . . ?
C16 C15 H151 120.2 . . ?
C15 C16 C17 120.31(11) . . ?
C15 C16 H161 119.8 . . ?
C17 C16 H161 119.8 . . ?
C16 C17 C12 120.22(11) . . ?
C16 C17 H171 119.9 . . ?
C12 C17 H171 119.9 . . ?

_refine_diff_density_max         0.329
_refine_diff_density_min         -0.348
_refine_diff_density_rms         0.047

_shelx_res_file                  
;

    dbampin.res created by SHELXL-2014/7


TITL mo_pu_dbampin_kotek_0m_a.res in P2(1)/n
REM Old TITL mo_pu_dbampin_kotek_0m in P2(1)/n
REM SHELXT solution in P2(1)/n
REM R1 0.085,  Rweak 0.003,  Alpha 0.037,  Orientation as input
REM Formula found by SHELXT:  C15 N O2 P
CELL  0.71073  10.2763   9.1700  15.3112   90.000  103.229   90.000
ZERR    4.000   0.0004   0.0003   0.0006    0.000    0.001    0.000
LATT  1
SYMM 1/2-X, 1/2+Y, 1/2-Z
SFAC C  H  N  O  P
UNIT 60 72 4  8  4
TEMP -153.150
SIZE 0.15 0.27 0.286
L.S. 8
BOND $H
OMIT -2 55
LIST 4
ACTA
HTAB
FMAP 2
PLAN -10
WGHT    0.037500    0.866100
FVAR       1.19865
P1    5    0.198484    0.833712    0.642641    11.00000    0.01076    0.01037 =
         0.01284    0.00127    0.00219    0.00141
H1    2    0.145416    0.783711    0.561560    11.00000    0.01522
O11   4    0.084309    0.885100    0.681827    11.00000    0.01090    0.01293 =
         0.01735   -0.00152    0.00209    0.00163
O12   4    0.310845    0.934534    0.639845    11.00000    0.01560    0.01610 =
         0.03028    0.00733    0.00752   -0.00066
C2    1    0.257451    0.666134    0.705699    11.00000    0.00899    0.01152 =
         0.01601    0.00120    0.00341    0.00127
AFIX  23
H21   2    0.238156    0.675574    0.765901    11.00000   -1.20000
H22   2    0.202771    0.584104    0.675146    11.00000   -1.20000
AFIX   0
N3    3    0.402050    0.623923    0.718541    11.00000    0.00881    0.01006 =
         0.01256   -0.00113    0.00130    0.00022
REM AFIX  13
H31   2    0.409712    0.537207    0.749734    11.00000    0.02340
REM AFIX   0
REM ---------------------------------------------------------------------------
C4    1    0.446033    0.604265    0.631744    11.00000    0.01203    0.01522 =
         0.01400   -0.00288    0.00409   -0.00143
AFIX  23
H41   2    0.449141    0.700624    0.603132    11.00000   -1.20000
H42   2    0.537357    0.562704    0.644780    11.00000   -1.20000
AFIX   0
C5    1    0.353020    0.505143    0.567596    11.00000    0.01087    0.01205 =
         0.01314   -0.00261    0.00307    0.00080
C6    1    0.288726    0.554682    0.482932    11.00000    0.02207    0.01110 =
         0.01456    0.00087    0.00327    0.00018
AFIX  43
H61   2    0.304584    0.650915    0.464859    11.00000   -1.20000
AFIX   0
C7    1    0.200999    0.463498    0.424443    11.00000    0.02650    0.01727 =
         0.01243    0.00078   -0.00275    0.00159
AFIX  43
H71   2    0.157513    0.497983    0.366618    11.00000   -1.20000
AFIX   0
C8    1    0.176715    0.322805    0.450028    11.00000    0.01977    0.01620 =
         0.01629   -0.00501    0.00084   -0.00276
AFIX  43
H81   2    0.116008    0.261413    0.410295    11.00000   -1.20000
AFIX   0
C9    1    0.242063    0.272421    0.534396    11.00000    0.02291    0.01130 =
         0.01656   -0.00061    0.00480   -0.00204
AFIX  43
H91   2    0.226510    0.175979    0.552262    11.00000   -1.20000
AFIX   0
C10   1    0.329890    0.362792    0.592464    11.00000    0.01766    0.01322 =
         0.01195    0.00120    0.00076    0.00251
AFIX  43
H101  2    0.374756    0.327385    0.649761    11.00000   -1.20000
AFIX   0
REM ---------------------------------------------------------------------------
C11   1    0.490733    0.730280    0.781104    11.00000    0.01226    0.01229 =
         0.01671   -0.00511   -0.00005   -0.00012
AFIX  23
H111  2    0.485854    0.826656    0.751390    11.00000   -1.20000
H112  2    0.456125    0.741790    0.835971    11.00000   -1.20000
AFIX   0
C12   1    0.635015    0.682937    0.807638    11.00000    0.01156    0.01148 =
         0.01186   -0.00395    0.00000   -0.00119
C13   1    0.727975    0.741170    0.763871    11.00000    0.01634    0.01954 =
         0.01226    0.00100   -0.00002   -0.00410
AFIX  43
H131  2    0.699622    0.808672    0.716248    11.00000   -1.20000
AFIX   0
C14   1    0.862039    0.701364    0.789273    11.00000    0.01465    0.02904 =
         0.01529   -0.00418    0.00432   -0.00676
AFIX  43
H141  2    0.924518    0.740957    0.758607    11.00000   -1.20000
AFIX   0
C15   1    0.904575    0.603868    0.859371    11.00000    0.01114    0.02077 =
         0.02148   -0.00713    0.00000    0.00060
AFIX  43
H151  2    0.995976    0.576250    0.876565    11.00000   -1.20000
AFIX   0
C16   1    0.812909    0.546913    0.904231    11.00000    0.01804    0.01245 =
         0.01870    0.00073   -0.00206   -0.00063
AFIX  43
H161  2    0.842035    0.481417    0.952851    11.00000   -1.20000
AFIX   0
C17   1    0.678374    0.585384    0.878262    11.00000    0.01427    0.01302 =
         0.01462   -0.00134    0.00187   -0.00406
AFIX  43
H171  2    0.615978    0.545067    0.908738    11.00000   -1.20000

AFIX   0
HKLF 4

REM  mo_pu_dbampin_kotek_0m_a.res in P2(1)/n
REM R1 =  0.0310 for    2966 Fo > 4sig(Fo)  and  0.0338 for all    3210 data
REM    180 parameters refined using      0 restraints

END

WGHT      0.0373      0.8676

REM Instructions for potential hydrogen bonds
EQIV $1 -x+1/2, y-1/2, -z+3/2
HTAB N3 O11_$1
HTAB C11 O12

REM Highest difference peak  0.329,  deepest hole -0.348,  1-sigma level  0.047
Q1    1   0.5645  0.7020  0.7934  11.00000  0.05    0.33
Q2    1   0.2378  0.7397  0.6789  11.00000  0.05    0.33
Q3    1   0.3940  0.5514  0.6001  11.00000  0.05    0.31
Q4    1   0.1904  0.3924  0.4403  11.00000  0.05    0.29
Q5    1   0.6812  0.6979  0.7833  11.00000  0.05    0.28
Q6    1   0.3336  0.5177  0.5235  11.00000  0.05    0.28
Q7    1   0.2534  0.4994  0.4533  11.00000  0.05    0.28
Q8    1   0.2906  0.3181  0.5563  11.00000  0.05    0.27
Q9    1   0.3401  0.4359  0.5765  11.00000  0.05    0.27
Q10   1   0.6599  0.6504  0.8518  11.00000  0.05    0.27
;
_shelx_res_checksum              83127
####################################################################### 
# 
# This file contains crystal structure data downloaded from the 
# Cambridge Structural Database (CSD) hosted by the Cambridge 
# Crystallographic Data Centre (CCDC).
# 
# Full information about CCDC data access policies and citation 
# guidelines are available at http://www.ccdc.cam.ac.uk/access/V1 
# 
# Audit and citation data items may have been added by the CCDC. 
# Please retain this information to preserve the provenance of 
# this file and to allow appropriate attribution of the data. 
# 
#######################################################################

data_diprampin
_database_code_depnum_ccdc_archive 'CCDC 1984990'
loop_
_audit_author_name
_audit_author_address
'Jan Kotek'
;Faculty of Science, Charles University, Prague
Czech Republic
;
_audit_update_record             
;
2020-02-19 deposited with the CCDC.	2020-05-15 downloaded from the CCDC.
;

_audit_creation_method           SHELXL-2014/7
_shelx_SHELXL_version_number     2014/7
_chemical_name_systematic        ?
_chemical_name_common            ?
_chemical_melting_point          ?
_chemical_formula_moiety         'C7 H18 N O2 P, 2(H2 O)'
_chemical_formula_sum            'C7 H22 N O4 P'
_chemical_formula_weight         215.22

loop_
_atom_type_symbol
_atom_type_description
_atom_type_scat_dispersion_real
_atom_type_scat_dispersion_imag
_atom_type_scat_source
C C 0.0033 0.0016 'International Tables Vol C Tables 4.2.6.8 and 6.1.1.4'
H H 0.0000 0.0000 'International Tables Vol C Tables 4.2.6.8 and 6.1.1.4'
N N 0.0061 0.0033 'International Tables Vol C Tables 4.2.6.8 and 6.1.1.4'
O O 0.0106 0.0060 'International Tables Vol C Tables 4.2.6.8 and 6.1.1.4'
P P 0.1023 0.0942 'International Tables Vol C Tables 4.2.6.8 and 6.1.1.4'

_space_group_crystal_system      monoclinic
_space_group_IT_number           15
_space_group_name_H-M_alt        'C 2/c'
_space_group_name_Hall           '-C 2yc'

_shelx_space_group_comment       
;
The symmetry employed for this shelxl refinement is uniquely defined
by the following loop, which should always be used as a source of
symmetry information in preference to the above space-group names.
They are only intended as comments.
;

loop_
_space_group_symop_operation_xyz
'x, y, z'
'-x, y, -z+1/2'
'x+1/2, y+1/2, z'
'-x+1/2, y+1/2, -z+1/2'
'-x, -y, -z'
'x, -y, z-1/2'
'-x+1/2, -y+1/2, -z'
'x+1/2, -y+1/2, z-1/2'

_cell_length_a                   13.3640(6)
_cell_length_b                   8.5851(4)
_cell_length_c                   20.1404(11)
_cell_angle_alpha                90
_cell_angle_beta                 91.384(2)
_cell_angle_gamma                90
_cell_volume                     2310.1(2)
_cell_formula_units_Z            8
_cell_measurement_temperature    150(2)
_cell_measurement_reflns_used    9998
_cell_measurement_theta_min      2.8202
_cell_measurement_theta_max      27.4702

_exptl_crystal_description       prism
_exptl_crystal_colour            colourless
_exptl_crystal_density_meas      ?
_exptl_crystal_density_method    ?
_exptl_crystal_density_diffrn    1.238
_exptl_crystal_F_000             944
_exptl_transmission_factor_min   ?
_exptl_transmission_factor_max   ?
_exptl_crystal_size_max          0.359
_exptl_crystal_size_mid          0.217
_exptl_crystal_size_min          0.168
_exptl_absorpt_coefficient_mu    0.226
_shelx_estimated_absorpt_T_min   0.923
_shelx_estimated_absorpt_T_max   0.963
_exptl_absorpt_correction_type   Multi-Scan
_exptl_absorpt_correction_T_min  0.92
_exptl_absorpt_correction_T_max  0.96
_exptl_absorpt_process_details   
;
SADABS-2016/2 - Bruker AXS area detector scaling and absorption correction
;
_exptl_absorpt_special_details   ?
_diffrn_ambient_temperature      150(2)
_diffrn_radiation_wavelength     0.71073
_diffrn_radiation_type           MoK\a
_diffrn_source                   'I\mS micro-focus sealed tube'
_diffrn_radiation_monochromator  'Quazar Mo multilayer optic'
_diffrn_measurement_device_type  'Bruker D8 VENTURE Kappa Duo PHOTON 100 CMOS'
_diffrn_measurement_method       '\f and \w scans'
_diffrn_detector_area_resol_mean 10.4167
_diffrn_reflns_number            16179
_diffrn_reflns_av_unetI/netI     0.0156
_diffrn_reflns_av_R_equivalents  0.0221
_diffrn_reflns_limit_h_min       -17
_diffrn_reflns_limit_h_max       17
_diffrn_reflns_limit_k_min       -11
_diffrn_reflns_limit_k_max       11
_diffrn_reflns_limit_l_min       -26
_diffrn_reflns_limit_l_max       26
_diffrn_reflns_theta_min         2.820
_diffrn_reflns_theta_max         27.533
_diffrn_reflns_theta_full        25.242
_diffrn_measured_fraction_theta_max 0.999
_diffrn_measured_fraction_theta_full 0.999
_diffrn_reflns_Laue_measured_fraction_max 0.999
_diffrn_reflns_Laue_measured_fraction_full 0.999
_diffrn_reflns_point_group_measured_fraction_max 0.999
_diffrn_reflns_point_group_measured_fraction_full 0.999
_reflns_number_total             2663
_reflns_number_gt                2425
_reflns_threshold_expression     'I > 2\s(I)'
_reflns_Friedel_coverage         0.000
_reflns_Friedel_fraction_max     .
_reflns_Friedel_fraction_full    .

_reflns_special_details          
;
 Reflections were merged by SHELXL according to the crystal
 class for the calculation of statistics and refinement.
 
 _reflns_Friedel_fraction is defined as the number of unique
 Friedel pairs measured divided by the number that would be
 possible theoretically, ignoring centric projections and
 systematic absences.
;

_computing_data_collection       'Bruker Instrument Service V6.2.9'
_computing_cell_refinement       'SAINT V8.38A (Bruker AXS Inc., 2017)'
_computing_data_reduction        'SAINT V8.38A (Bruker AXS Inc., 2017)'
_computing_structure_solution    'SHELXT 2014/5 (Sheldrick, 2014)'
_computing_structure_refinement  'SHELXL 2014/7 (Sheldrick, 2014)'
_computing_molecular_graphics    ?
_computing_publication_material  ?
_refine_special_details          ?
_refine_ls_structure_factor_coef Fsqd
_refine_ls_matrix_type           full
_refine_ls_weighting_scheme      calc
_refine_ls_weighting_details     
'w=1/[\s^2^(Fo^2^)+(0.0386P)^2^+1.7367P] where P=(Fo^2^+2Fc^2^)/3'
_atom_sites_solution_primary     direct
_atom_sites_solution_secondary   difmap
_atom_sites_solution_hydrogens   mixed
_refine_ls_hydrogen_treatment    mixed
_refine_ls_extinction_method     none
_refine_ls_extinction_coef       .
_refine_ls_number_reflns         2663
_refine_ls_number_parameters     146
_refine_ls_number_restraints     0
_refine_ls_R_factor_all          0.0329
_refine_ls_R_factor_gt           0.0288
_refine_ls_wR_factor_ref         0.0767
_refine_ls_wR_factor_gt          0.0746
_refine_ls_goodness_of_fit_ref   1.075
_refine_ls_restrained_S_all      1.075
_refine_ls_shift/su_max          0.002
_refine_ls_shift/su_mean         0.000

loop_
_atom_site_label
_atom_site_type_symbol
_atom_site_fract_x
_atom_site_fract_y
_atom_site_fract_z
_atom_site_U_iso_or_equiv
_atom_site_adp_type
_atom_site_occupancy
_atom_site_site_symmetry_order
_atom_site_calc_flag
_atom_site_refinement_flags_posn
_atom_site_refinement_flags_adp
_atom_site_refinement_flags_occupancy
_atom_site_disorder_assembly
_atom_site_disorder_group
P1 P 0.51372(2) 0.35154(3) 0.59620(2) 0.01422(9) Uani 1 1 d . . . . .
H1 H 0.6085(10) 0.3355(16) 0.5789(7) 0.016(3) Uiso 1 1 d . . . . .
O11 O 0.44695(6) 0.35925(10) 0.53559(4) 0.02006(19) Uani 1 1 d . . . . .
O12 O 0.49424(7) 0.23103(10) 0.64827(4) 0.02268(19) Uani 1 1 d . . . . .
C2 C 0.51304(8) 0.53839(12) 0.63919(5) 0.0133(2) Uani 1 1 d . . . . .
H21 H 0.4481 0.5495 0.6613 0.016 Uiso 1 1 calc R U . . .
H22 H 0.5660 0.5363 0.6744 0.016 Uiso 1 1 calc R U . . .
N3 N 0.52890(7) 0.68082(11) 0.59674(4) 0.01232(18) Uani 1 1 d . . . . .
H31 H 0.5315(11) 0.6560(18) 0.5541(8) 0.026(4) Uiso 1 1 d . . . . .
C4 C 0.44196(8) 0.79505(13) 0.60064(6) 0.0166(2) Uani 1 1 d . . . . .
H41 H 0.4557 0.8833 0.5698 0.020 Uiso 1 1 calc R U . . .
C5 C 0.34563(9) 0.71695(15) 0.57659(6) 0.0225(3) Uani 1 1 d . . . . .
H51 H 0.2961 0.7968 0.5643 0.027 Uiso 1 1 calc R U . . .
H52 H 0.3195 0.6518 0.6122 0.027 Uiso 1 1 calc R U . . .
H53 H 0.3592 0.6520 0.5378 0.027 Uiso 1 1 calc R U . . .
C6 C 0.43301(10) 0.86214(14) 0.66995(6) 0.0225(3) Uani 1 1 d . . . . .
H61 H 0.4951 0.9164 0.6825 0.027 Uiso 1 1 calc R U . . .
H62 H 0.4211 0.7776 0.7015 0.027 Uiso 1 1 calc R U . . .
H63 H 0.3770 0.9357 0.6706 0.027 Uiso 1 1 calc R U . . .
C7 C 0.63089(8) 0.75497(14) 0.61198(6) 0.0187(2) Uani 1 1 d . . . . .
H71 H 0.6362 0.7774 0.6607 0.022 Uiso 1 1 calc R U . . .
C8 C 0.71264(9) 0.64001(16) 0.59435(7) 0.0249(3) Uani 1 1 d . . . . .
H81 H 0.7049 0.6105 0.5475 0.030 Uiso 1 1 calc R U . . .
H82 H 0.7074 0.5470 0.6222 0.030 Uiso 1 1 calc R U . . .
H83 H 0.7783 0.6885 0.6020 0.030 Uiso 1 1 calc R U . . .
C9 C 0.64328(10) 0.90715(16) 0.57417(7) 0.0288(3) Uani 1 1 d . . . . .
H91 H 0.6275 0.8901 0.5270 0.035 Uiso 1 1 calc R U . . .
H92 H 0.7125 0.9436 0.5795 0.035 Uiso 1 1 calc R U . . .
H93 H 0.5978 0.9857 0.5918 0.035 Uiso 1 1 calc R U . . .
O1W O 0.36135(7) 0.20470(11) 0.75028(5) 0.0258(2) Uani 1 1 d . . . . .
H11W H 0.3992(13) 0.208(2) 0.7162(9) 0.035(4) Uiso 1 1 d . . . . .
H12W H 0.3996(15) 0.209(2) 0.7831(11) 0.048(5) Uiso 1 1 d . . . . .
O2W O 0.18997(7) 0.02612(13) 0.76768(5) 0.0315(2) Uani 1 1 d . . . . .
H21W H 0.2494(17) 0.060(3) 0.7624(10) 0.056(6) Uiso 1 1 d . . . . .
H22W H 0.1945(14) -0.073(3) 0.7605(9) 0.047(5) Uiso 1 1 d . . . . .

loop_
_atom_site_aniso_label
_atom_site_aniso_U_11
_atom_site_aniso_U_22
_atom_site_aniso_U_33
_atom_site_aniso_U_23
_atom_site_aniso_U_13
_atom_site_aniso_U_12
P1 0.01762(15) 0.01172(15) 0.01346(15) -0.00037(10) 0.00306(10) 0.00013(10)
O11 0.0256(4) 0.0206(4) 0.0140(4) -0.0020(3) 0.0006(3) -0.0039(3)
O12 0.0342(5) 0.0144(4) 0.0196(4) 0.0039(3) 0.0035(3) 0.0001(3)
C2 0.0156(5) 0.0123(5) 0.0122(5) 0.0008(4) 0.0012(4) -0.0002(4)
N3 0.0133(4) 0.0117(4) 0.0119(4) -0.0009(3) 0.0007(3) -0.0014(3)
C4 0.0179(5) 0.0136(5) 0.0184(5) 0.0013(4) 0.0012(4) 0.0037(4)
C5 0.0162(5) 0.0288(6) 0.0224(6) -0.0023(5) -0.0022(4) 0.0045(5)
C6 0.0277(6) 0.0161(5) 0.0240(6) -0.0058(5) 0.0047(5) 0.0021(5)
C7 0.0152(5) 0.0213(6) 0.0196(5) -0.0035(4) -0.0009(4) -0.0073(4)
C8 0.0129(5) 0.0340(7) 0.0279(6) -0.0015(5) 0.0006(5) -0.0026(5)
C9 0.0296(6) 0.0227(6) 0.0344(7) -0.0008(5) 0.0060(5) -0.0130(5)
O1W 0.0238(5) 0.0294(5) 0.0244(5) -0.0044(4) 0.0034(4) -0.0049(4)
O2W 0.0234(5) 0.0297(5) 0.0419(6) -0.0059(4) 0.0102(4) -0.0038(4)

_geom_special_details            
;
 All esds (except the esd in the dihedral angle between two l.s. planes)
 are estimated using the full covariance matrix.  The cell esds are taken
 into account individually in the estimation of esds in distances, angles
 and torsion angles; correlations between esds in cell parameters are only
 used when they are defined by crystal symmetry.  An approximate (isotropic)
 treatment of cell esds is used for estimating esds involving l.s. planes.
;

loop_
_geom_bond_atom_site_label_1
_geom_bond_atom_site_label_2
_geom_bond_distance
_geom_bond_site_symmetry_2
_geom_bond_publ_flag
P1 O11 1.4960(9) . ?
P1 O12 1.5005(8) . ?
P1 C2 1.8230(11) . ?
P1 H1 1.329(13) . ?
C2 N3 1.5100(13) . ?
C2 H21 0.9900 . ?
C2 H22 0.9900 . ?
N3 C4 1.5238(14) . ?
N3 C7 1.5287(14) . ?
N3 H31 0.886(16) . ?
C4 C6 1.5176(16) . ?
C4 C5 1.5203(16) . ?
C4 H41 1.0000 . ?
C5 H51 0.9800 . ?
C5 H52 0.9800 . ?
C5 H53 0.9800 . ?
C6 H61 0.9800 . ?
C6 H62 0.9800 . ?
C6 H63 0.9800 . ?
C7 C8 1.5207(17) . ?
C7 C9 1.5233(17) . ?
C7 H71 1.0000 . ?
C8 H81 0.9800 . ?
C8 H82 0.9800 . ?
C8 H83 0.9800 . ?
C9 H91 0.9800 . ?
C9 H92 0.9800 . ?
C9 H93 0.9800 . ?
O1W H11W 0.863(18) . ?
O1W H12W 0.83(2) . ?
O2W H21W 0.86(2) . ?
O2W H22W 0.86(2) . ?

loop_
_geom_angle_atom_site_label_1
_geom_angle_atom_site_label_2
_geom_angle_atom_site_label_3
_geom_angle
_geom_angle_site_symmetry_1
_geom_angle_site_symmetry_3
_geom_angle_publ_flag
O11 P1 O12 119.38(5) . . ?
O11 P1 C2 109.81(5) . . ?
O12 P1 C2 105.77(5) . . ?
O11 P1 H1 110.2(6) . . ?
O12 P1 H1 107.1(6) . . ?
C2 P1 H1 103.4(6) . . ?
N3 C2 P1 116.18(7) . . ?
N3 C2 H21 108.2 . . ?
P1 C2 H21 108.2 . . ?
N3 C2 H22 108.2 . . ?
P1 C2 H22 108.2 . . ?
H21 C2 H22 107.4 . . ?
C2 N3 C4 111.98(8) . . ?
C2 N3 C7 111.11(8) . . ?
C4 N3 C7 113.51(8) . . ?
C2 N3 H31 111.3(10) . . ?
C4 N3 H31 104.6(10) . . ?
C7 N3 H31 103.9(10) . . ?
C6 C4 C5 112.05(10) . . ?
C6 C4 N3 111.64(9) . . ?
C5 C4 N3 109.92(9) . . ?
C6 C4 H41 107.7 . . ?
C5 C4 H41 107.7 . . ?
N3 C4 H41 107.7 . . ?
C4 C5 H51 109.5 . . ?
C4 C5 H52 109.5 . . ?
H51 C5 H52 109.5 . . ?
C4 C5 H53 109.5 . . ?
H51 C5 H53 109.5 . . ?
H52 C5 H53 109.5 . . ?
C4 C6 H61 109.5 . . ?
C4 C6 H62 109.5 . . ?
H61 C6 H62 109.5 . . ?
C4 C6 H63 109.5 . . ?
H61 C6 H63 109.5 . . ?
H62 C6 H63 109.5 . . ?
C8 C7 C9 110.64(10) . . ?
C8 C7 N3 108.96(9) . . ?
C9 C7 N3 111.34(10) . . ?
C8 C7 H71 108.6 . . ?
C9 C7 H71 108.6 . . ?
N3 C7 H71 108.6 . . ?
C7 C8 H81 109.5 . . ?
C7 C8 H82 109.5 . . ?
H81 C8 H82 109.5 . . ?
C7 C8 H83 109.5 . . ?
H81 C8 H83 109.5 . . ?
H82 C8 H83 109.5 . . ?
C7 C9 H91 109.5 . . ?
C7 C9 H92 109.5 . . ?
H91 C9 H92 109.5 . . ?
C7 C9 H93 109.5 . . ?
H91 C9 H93 109.5 . . ?
H92 C9 H93 109.5 . . ?
H11W O1W H12W 105.8(17) . . ?
H21W O2W H22W 104.2(18) . . ?

_refine_diff_density_max         0.314
_refine_diff_density_min         -0.314
_refine_diff_density_rms         0.047

_shelx_res_file                  
;

    diprampin.res created by SHELXL-2014/7


TITL pu_diprampin_kotek_0m_a.res in C2/c
REM Old TITL pu_diprampin_kotek_0m in C2/c
REM SHELXT solution in C2/c
REM R1 0.100,  Rweak 0.004,  Alpha 0.042,  Orientation as input
REM Formula found by SHELXT:  C7 N O4 P
CELL  0.71073  13.3640   8.5851  20.1404   90.000   91.384   90.000
ZERR    8.000   0.0006   0.0004   0.0011    0.000    0.002    0.000
LATT  7
SYMM -X, Y, 1/2-Z
SFAC C   H   N   O   P
UNIT 56  176 8   32  8
TEMP -123.150
SIZE 0.168 0.217 0.359
L.S. 8
BOND $H
LIST 4
ACTA
HTAB
RTAB hbd N3 O11
RTAB hba N3 H31 O11
FMAP 2
PLAN -10
WGHT    0.038600    1.736700
FVAR       0.40468
P1    5    0.513724    0.351543    0.596197    11.00000    0.01762    0.01172 =
         0.01346   -0.00037    0.00306    0.00013
H1    2    0.608493    0.335484    0.578936    11.00000    0.01618
O11   4    0.446947    0.359254    0.535595    11.00000    0.02562    0.02062 =
         0.01396   -0.00197    0.00058   -0.00387
O12   4    0.494243    0.231026    0.648269    11.00000    0.03422    0.01440 =
         0.01955    0.00391    0.00348    0.00013
C2    1    0.513039    0.538386    0.639194    11.00000    0.01564    0.01227 =
         0.01217    0.00075    0.00121   -0.00015
AFIX  23
H21   2    0.448055    0.549521    0.661291    11.00000   -1.20000
H22   2    0.565956    0.536304    0.674440    11.00000   -1.20000
AFIX   0
N3    3    0.528902    0.680823    0.596741    11.00000    0.01331    0.01173 =
         0.01192   -0.00092    0.00075   -0.00138
H31   2    0.531474    0.656000    0.554139    11.00000    0.02645
REM ---------------------------------------------------------------------------
C4    1    0.441961    0.795046    0.600635    11.00000    0.01791    0.01357 =
         0.01837    0.00134    0.00118    0.00370
AFIX  13
H41   2    0.455744    0.883332    0.569785    11.00000   -1.20000
AFIX   0
C5    1    0.345628    0.716946    0.576594    11.00000    0.01619    0.02878 =
         0.02243   -0.00230   -0.00224    0.00447
AFIX 137
H51   2    0.296131    0.796756    0.564301    11.00000   -1.20000
H52   2    0.319469    0.651767    0.612155    11.00000   -1.20000
H53   2    0.359186    0.651972    0.537828    11.00000   -1.20000
AFIX   0
C6    1    0.433009    0.862144    0.669950    11.00000    0.02772    0.01613 =
         0.02395   -0.00584    0.00472    0.00207
AFIX 137
H61   2    0.495135    0.916397    0.682541    11.00000   -1.20000
H62   2    0.421140    0.777645    0.701514    11.00000   -1.20000
H63   2    0.376971    0.935718    0.670555    11.00000   -1.20000
AFIX   0
REM ---------------------------------------------------------------------------
C7    1    0.630890    0.754969    0.611984    11.00000    0.01515    0.02128 =
         0.01959   -0.00348   -0.00092   -0.00727
AFIX  13
H71   2    0.636227    0.777375    0.660665    11.00000   -1.20000
AFIX   0
C8    1    0.712644    0.640013    0.594354    11.00000    0.01295    0.03397 =
         0.02787   -0.00148    0.00058   -0.00262
AFIX 137
H81   2    0.704936    0.610474    0.547508    11.00000   -1.20000
H82   2    0.707379    0.546956    0.622233    11.00000   -1.20000
H83   2    0.778304    0.688528    0.601958    11.00000   -1.20000
AFIX   0
C9    1    0.643283    0.907154    0.574173    11.00000    0.02963    0.02270 =
         0.03435   -0.00079    0.00603   -0.01298
AFIX 137
H91   2    0.627531    0.890071    0.526958    11.00000   -1.20000
H92   2    0.712509    0.943609    0.579461    11.00000   -1.20000
H93   2    0.597783    0.985688    0.591774    11.00000   -1.20000
AFIX   0
REM ---------------------------------------------------------------------------
REM water of crystallization --------------------------------------------------
O1W   4    0.361352    0.204696    0.750283    11.00000    0.02378    0.02939 =
         0.02443   -0.00436    0.00344   -0.00491
H11W  2    0.399205    0.207661    0.716171    11.00000    0.03487
H12W  2    0.399596    0.209182    0.783077    11.00000    0.04835
REM ---------------------------------------------------------------------------
O2W   4    0.189974    0.026124    0.767676    11.00000    0.02337    0.02972 =
         0.04191   -0.00588    0.01024   -0.00378
H21W  2    0.249416    0.060162    0.762405    11.00000    0.05650
H22W  2    0.194501   -0.072648    0.760500    11.00000    0.04726

HKLF 4

REM  pu_diprampin_kotek_0m_a.res in C2/c
REM R1 =  0.0288 for    2425 Fo > 4sig(Fo)  and  0.0329 for all    2663 data
REM    146 parameters refined using      0 restraints

END

WGHT      0.0384      1.8222

REM Instructions for potential hydrogen bonds
EQIV $1 -x+1/2, y+1/2, -z+3/2
HTAB C2 O2W_$1
EQIV $2 x+1/2, y+1/2, z
HTAB C2 O2W_$2
EQIV $3 -x+1, -y+1, -z+1
HTAB N3 O11_$3
HTAB C5 O2W_$1
HTAB C8 O11_$3
HTAB O1W O12
EQIV $4 -x+1, y, -z+3/2
HTAB O1W O12_$4
HTAB O2W O1W
EQIV $5 -x+1/2, y-1/2, -z+3/2
HTAB O2W O1W_$5

REM Highest difference peak  0.314,  deepest hole -0.314,  1-sigma level  0.047
Q1    1   0.5167  0.4587  0.6175  11.00000  0.05    0.31
Q2    1   0.2234 -0.0162  0.7991  11.00000  0.05    0.24
Q3    1   0.6683  0.6962  0.6015  11.00000  0.05    0.23
Q4    1   0.6310  0.8266  0.5929  11.00000  0.05    0.23
Q5    1   0.3970  0.7518  0.5901  11.00000  0.05    0.22
Q6    1   0.4354  0.8247  0.6362  11.00000  0.05    0.22
Q7    1   0.5840  0.7189  0.6049  11.00000  0.05    0.21
Q8    1   0.5212  0.6068  0.6198  11.00000  0.05    0.19
Q9    1   0.4821  0.7470  0.6012  11.00000  0.05    0.19
Q10   1   0.4374  0.5164  0.6377  11.00000  0.05    0.15
;
_shelx_res_checksum              57037
####################################################################### 
# 
# This file contains crystal structure data downloaded from the 
# Cambridge Structural Database (CSD) hosted by the Cambridge 
# Crystallographic Data Centre (CCDC).
# 
# Full information about CCDC data access policies and citation 
# guidelines are available at http://www.ccdc.cam.ac.uk/access/V1 
# 
# Audit and citation data items may have been added by the CCDC. 
# Please retain this information to preserve the provenance of 
# this file and to allow appropriate attribution of the data. 
# 
#######################################################################

data_dbabnpin
_database_code_depnum_ccdc_archive 'CCDC 1984987'
loop_
_audit_author_name
_audit_author_address
'Jan Kotek'
;Faculty of Science, Charles University, Prague
Czech Republic
;
_audit_update_record             
;
2020-02-19 deposited with the CCDC.	2020-05-15 downloaded from the CCDC.
;

_audit_creation_method           SHELXL-2014/7
_shelx_SHELXL_version_number     2014/7
_chemical_name_systematic        ?
_chemical_name_common            ?
_chemical_melting_point          ?
_chemical_formula_moiety         'C22 H24 N O2 P, C H4 O'
_chemical_formula_sum            'C23 H28 N O3 P'
_chemical_formula_weight         397.43

loop_
_atom_type_symbol
_atom_type_description
_atom_type_scat_dispersion_real
_atom_type_scat_dispersion_imag
_atom_type_scat_source
C C 0.0033 0.0016 'International Tables Vol C Tables 4.2.6.8 and 6.1.1.4'
H H 0.0000 0.0000 'International Tables Vol C Tables 4.2.6.8 and 6.1.1.4'
N N 0.0061 0.0033 'International Tables Vol C Tables 4.2.6.8 and 6.1.1.4'
O O 0.0106 0.0060 'International Tables Vol C Tables 4.2.6.8 and 6.1.1.4'
P P 0.1023 0.0942 'International Tables Vol C Tables 4.2.6.8 and 6.1.1.4'

_space_group_crystal_system      triclinic
_space_group_IT_number           2
_space_group_name_H-M_alt        'P -1'
_space_group_name_Hall           '-P 1'

_shelx_space_group_comment       
;
The symmetry employed for this shelxl refinement is uniquely defined
by the following loop, which should always be used as a source of
symmetry information in preference to the above space-group names.
They are only intended as comments.
;

loop_
_space_group_symop_operation_xyz
'x, y, z'
'-x, -y, -z'

_cell_length_a                   9.7954(5)
_cell_length_b                   9.9645(5)
_cell_length_c                   11.1729(6)
_cell_angle_alpha                73.496(2)
_cell_angle_beta                 82.075(2)
_cell_angle_gamma                87.525(2)
_cell_volume                     1035.62(9)
_cell_formula_units_Z            2
_cell_measurement_temperature    150(2)
_cell_measurement_reflns_used    9984
_cell_measurement_theta_min      2.4340
_cell_measurement_theta_max      27.5371

_exptl_crystal_description       prism
_exptl_crystal_colour            colourless
_exptl_crystal_density_meas      ?
_exptl_crystal_density_method    ?
_exptl_crystal_density_diffrn    1.275
_exptl_crystal_F_000             424
_exptl_transmission_factor_min   ?
_exptl_transmission_factor_max   ?
_exptl_crystal_size_max          0.277
_exptl_crystal_size_mid          0.152
_exptl_crystal_size_min          0.140
_exptl_absorpt_coefficient_mu    0.156
_shelx_estimated_absorpt_T_min   0.958
_shelx_estimated_absorpt_T_max   0.978
_exptl_absorpt_correction_type   Multi-Scan
_exptl_absorpt_correction_T_min  0.95
_exptl_absorpt_correction_T_max  0.98
_exptl_absorpt_process_details   
;
SADABS-2016/2 - Bruker AXS area detector scaling and absorption correction
;
_exptl_absorpt_special_details   ?
_diffrn_ambient_temperature      150(2)
_diffrn_radiation_wavelength     0.71073
_diffrn_radiation_type           MoK\a
_diffrn_source                   'I\mS micro-focus sealed tube'
_diffrn_radiation_monochromator  'Quazar Mo multilayer optic'
_diffrn_measurement_device_type  'Bruker D8 VENTURE Kappa Duo PHOTON 100 CMOS'
_diffrn_measurement_method       '\f and \w scans'
_diffrn_detector_area_resol_mean 10.4167
_diffrn_reflns_number            19211
_diffrn_reflns_av_unetI/netI     0.0217
_diffrn_reflns_av_R_equivalents  0.0242
_diffrn_reflns_limit_h_min       -12
_diffrn_reflns_limit_h_max       10
_diffrn_reflns_limit_k_min       -12
_diffrn_reflns_limit_k_max       12
_diffrn_reflns_limit_l_min       -14
_diffrn_reflns_limit_l_max       14
_diffrn_reflns_theta_min         2.099
_diffrn_reflns_theta_max         27.548
_diffrn_reflns_theta_full        25.242
_diffrn_measured_fraction_theta_max 0.998
_diffrn_measured_fraction_theta_full 0.998
_diffrn_reflns_Laue_measured_fraction_max 0.998
_diffrn_reflns_Laue_measured_fraction_full 0.998
_diffrn_reflns_point_group_measured_fraction_max 0.998
_diffrn_reflns_point_group_measured_fraction_full 0.998
_reflns_number_total             4763
_reflns_number_gt                4190
_reflns_threshold_expression     'I > 2\s(I)'
_reflns_Friedel_coverage         0.000
_reflns_Friedel_fraction_max     .
_reflns_Friedel_fraction_full    .

_reflns_special_details          
;
 Reflections were merged by SHELXL according to the crystal
 class for the calculation of statistics and refinement.
 
 _reflns_Friedel_fraction is defined as the number of unique
 Friedel pairs measured divided by the number that would be
 possible theoretically, ignoring centric projections and
 systematic absences.
;

_computing_data_collection       'Bruker Instrument Service V6.2.9'
_computing_cell_refinement       'SAINT V8.38A (Bruker AXS Inc., 2017)'
_computing_data_reduction        'SAINT V8.38A (Bruker AXS Inc., 2017)'
_computing_structure_solution    'SHELXT 2014/5 (Sheldrick, 2014)'
_computing_structure_refinement  'SHELXL 2014/7 (Sheldrick, 2014)'
_computing_molecular_graphics    ?
_computing_publication_material  ?
_refine_special_details          ?
_refine_ls_structure_factor_coef Fsqd
_refine_ls_matrix_type           full
_refine_ls_weighting_scheme      calc
_refine_ls_weighting_details     
'w=1/[\s^2^(Fo^2^)+(0.0407P)^2^+0.5483P] where P=(Fo^2^+2Fc^2^)/3'
_atom_sites_solution_primary     direct
_atom_sites_solution_secondary   difmap
_atom_sites_solution_hydrogens   mixed
_refine_ls_hydrogen_treatment    mixed
_refine_ls_extinction_method     none
_refine_ls_extinction_coef       .
_refine_ls_number_reflns         4763
_refine_ls_number_parameters     266
_refine_ls_number_restraints     0
_refine_ls_R_factor_all          0.0415
_refine_ls_R_factor_gt           0.0345
_refine_ls_wR_factor_ref         0.0902
_refine_ls_wR_factor_gt          0.0857
_refine_ls_goodness_of_fit_ref   1.007
_refine_ls_restrained_S_all      1.007
_refine_ls_shift/su_max          0.001
_refine_ls_shift/su_mean         0.000

loop_
_atom_site_label
_atom_site_type_symbol
_atom_site_fract_x
_atom_site_fract_y
_atom_site_fract_z
_atom_site_U_iso_or_equiv
_atom_site_adp_type
_atom_site_occupancy
_atom_site_site_symmetry_order
_atom_site_calc_flag
_atom_site_refinement_flags_posn
_atom_site_refinement_flags_adp
_atom_site_refinement_flags_occupancy
_atom_site_disorder_assembly
_atom_site_disorder_group
P1 P 0.69186(3) 0.47241(3) 0.31901(3) 0.01699(9) Uani 1 1 d . . . . .
H1 H 0.6460(15) 0.5051(15) 0.2066(13) 0.019(4) Uiso 1 1 d . . . . .
O11 O 0.57845(9) 0.40951(9) 0.42181(8) 0.0225(2) Uani 1 1 d . . . . .
O12 O 0.82437(10) 0.39503(10) 0.30759(9) 0.0272(2) Uani 1 1 d . . . . .
C2 C 0.72499(12) 0.64771(12) 0.33708(10) 0.0149(2) Uani 1 1 d . . . . .
H21 H 0.6586 0.7146 0.2902 0.018 Uiso 1 1 calc R U . . .
C21 C 0.87011(12) 0.70416(13) 0.28185(11) 0.0186(2) Uani 1 1 d . . . . .
H211 H 0.8870 0.7850 0.3127 0.022 Uiso 1 1 calc R U . . .
H212 H 0.9386 0.6306 0.3119 0.022 Uiso 1 1 calc R U . . .
C22 C 0.89016(12) 0.74958(13) 0.13884(11) 0.0185(2) Uani 1 1 d . . . . .
C23 C 0.82547(17) 0.86905(15) 0.07289(13) 0.0304(3) Uani 1 1 d . . . . .
H231 H 0.7640 0.9199 0.1175 0.036 Uiso 1 1 calc R U . . .
C24 C 0.8499(2) 0.91493(17) -0.05791(14) 0.0391(4) Uani 1 1 d . . . . .
H241 H 0.8060 0.9975 -0.1022 0.047 Uiso 1 1 calc R U . . .
C25 C 0.93804(17) 0.84046(17) -0.12360(13) 0.0343(3) Uani 1 1 d . . . . .
H251 H 0.9548 0.8718 -0.2129 0.041 Uiso 1 1 calc R U . . .
C26 C 1.00140(15) 0.72082(17) -0.05931(13) 0.0316(3) Uani 1 1 d . . . . .
H261 H 1.0612 0.6690 -0.1043 0.038 Uiso 1 1 calc R U . . .
C27 C 0.97794(14) 0.67571(15) 0.07162(12) 0.0250(3) Uani 1 1 d . . . . .
H271 H 1.0225 0.5934 0.1155 0.030 Uiso 1 1 calc R U . . .
N3 N 0.69054(10) 0.64261(10) 0.47482(9) 0.0145(2) Uani 1 1 d . . . . .
H31 H 0.6047(17) 0.6054(16) 0.5014(15) 0.024(4) Uiso 1 1 d . . . . .
C4 C 0.79028(13) 0.54830(13) 0.55416(11) 0.0188(2) Uani 1 1 d . . . . .
H41 H 0.8087 0.4635 0.5250 0.023 Uiso 1 1 calc R U . . .
H42 H 0.8787 0.5981 0.5415 0.023 Uiso 1 1 calc R U . . .
C5 C 0.73669(12) 0.50475(13) 0.69259(11) 0.0179(2) Uani 1 1 d . . . . .
C6 C 0.66384(15) 0.38038(14) 0.74415(12) 0.0252(3) Uani 1 1 d . . . . .
H61 H 0.6461 0.3250 0.6915 0.030 Uiso 1 1 calc R U . . .
C7 C 0.61682(16) 0.33656(15) 0.87223(13) 0.0298(3) Uani 1 1 d . . . . .
H71 H 0.5681 0.2509 0.9071 0.036 Uiso 1 1 calc R U . . .
C8 C 0.64118(14) 0.41812(15) 0.94910(12) 0.0258(3) Uani 1 1 d . . . . .
H81 H 0.6082 0.3888 1.0365 0.031 Uiso 1 1 calc R U . . .
C9 C 0.71333(14) 0.54196(14) 0.89875(12) 0.0234(3) Uani 1 1 d . . . . .
H91 H 0.7295 0.5979 0.9515 0.028 Uiso 1 1 calc R U . . .
C10 C 0.76232(13) 0.58478(13) 0.77084(11) 0.0203(3) Uani 1 1 d . . . . .
H101 H 0.8135 0.6690 0.7368 0.024 Uiso 1 1 calc R U . . .
C11 C 0.68310(13) 0.78530(12) 0.50083(11) 0.0170(2) Uani 1 1 d . . . . .
H111 H 0.6275 0.7763 0.5837 0.020 Uiso 1 1 calc R U . . .
H112 H 0.7774 0.8130 0.5064 0.020 Uiso 1 1 calc R U . . .
C12 C 0.62192(12) 0.89977(12) 0.40328(11) 0.0164(2) Uani 1 1 d . . . . .
C13 C 0.48552(13) 0.89395(13) 0.38308(12) 0.0197(2) Uani 1 1 d . . . . .
H131 H 0.4293 0.8171 0.4317 0.024 Uiso 1 1 calc R U . . .
C14 C 0.43157(14) 1.00050(14) 0.29174(12) 0.0240(3) Uani 1 1 d . . . . .
H141 H 0.3392 0.9948 0.2766 0.029 Uiso 1 1 calc R U . . .
C15 C 0.51162(15) 1.11515(14) 0.22259(13) 0.0259(3) Uani 1 1 d . . . . .
H151 H 0.4744 1.1874 0.1599 0.031 Uiso 1 1 calc R U . . .
C16 C 0.64585(15) 1.12390(14) 0.24520(13) 0.0265(3) Uani 1 1 d . . . . .
H161 H 0.7003 1.2034 0.1998 0.032 Uiso 1 1 calc R U . . .
C17 C 0.70059(13) 1.01596(13) 0.33464(12) 0.0224(3) Uani 1 1 d . . . . .
H171 H 0.7932 1.0216 0.3491 0.027 Uiso 1 1 calc R U . . .
O1M O 0.98315(11) 0.20877(13) 0.44355(12) 0.0430(3) Uani 1 1 d . . . . .
H1M H 0.934(2) 0.266(2) 0.398(2) 0.051(6) Uiso 1 1 d . . . . .
C1M C 0.89511(15) 0.13605(17) 0.55085(14) 0.0323(3) Uani 1 1 d . . . . .
H11M H 0.8061 0.1206 0.5263 0.049 Uiso 1 1 calc R U . . .
H12M H 0.8812 0.1913 0.6115 0.049 Uiso 1 1 calc R U . . .
H13M H 0.9367 0.0456 0.5895 0.049 Uiso 1 1 calc R U . . .

loop_
_atom_site_aniso_label
_atom_site_aniso_U_11
_atom_site_aniso_U_22
_atom_site_aniso_U_33
_atom_site_aniso_U_23
_atom_site_aniso_U_13
_atom_site_aniso_U_12
P1 0.02041(16) 0.01646(15) 0.01363(15) -0.00543(11) 0.00160(11) 0.00096(11)
O11 0.0219(4) 0.0209(4) 0.0234(5) -0.0076(4) 0.0052(4) -0.0033(4)
O12 0.0277(5) 0.0214(5) 0.0281(5) -0.0062(4) 0.0075(4) 0.0058(4)
C2 0.0172(5) 0.0172(5) 0.0098(5) -0.0040(4) -0.0003(4) 0.0016(4)
C21 0.0169(6) 0.0237(6) 0.0138(5) -0.0042(5) 0.0001(4) -0.0013(5)
C22 0.0182(6) 0.0210(6) 0.0148(5) -0.0037(5) 0.0017(4) -0.0048(5)
C23 0.0432(8) 0.0261(7) 0.0198(6) -0.0052(5) -0.0025(6) 0.0067(6)
C24 0.0609(11) 0.0304(8) 0.0214(7) 0.0013(6) -0.0085(7) 0.0018(7)
C25 0.0458(9) 0.0400(8) 0.0141(6) -0.0034(6) 0.0027(6) -0.0175(7)
C26 0.0294(7) 0.0433(8) 0.0225(7) -0.0146(6) 0.0096(5) -0.0092(6)
C27 0.0219(6) 0.0302(7) 0.0216(6) -0.0077(5) 0.0027(5) 0.0005(5)
N3 0.0159(5) 0.0166(5) 0.0104(4) -0.0038(4) 0.0002(4) 0.0012(4)
C4 0.0194(6) 0.0221(6) 0.0137(5) -0.0037(4) -0.0026(4) 0.0049(5)
C5 0.0182(6) 0.0199(6) 0.0135(5) -0.0020(4) -0.0022(4) 0.0038(4)
C6 0.0333(7) 0.0212(6) 0.0205(6) -0.0043(5) -0.0039(5) -0.0018(5)
C7 0.0346(8) 0.0237(7) 0.0242(7) 0.0028(5) 0.0007(6) -0.0049(6)
C8 0.0268(7) 0.0305(7) 0.0141(6) 0.0008(5) 0.0011(5) 0.0049(5)
C9 0.0262(6) 0.0288(7) 0.0153(6) -0.0064(5) -0.0035(5) 0.0041(5)
C10 0.0213(6) 0.0224(6) 0.0156(6) -0.0025(5) -0.0026(5) -0.0006(5)
C11 0.0202(6) 0.0171(5) 0.0153(5) -0.0071(4) -0.0027(4) 0.0010(4)
C12 0.0198(6) 0.0160(5) 0.0143(5) -0.0069(4) -0.0002(4) 0.0016(4)
C13 0.0195(6) 0.0174(6) 0.0208(6) -0.0043(5) 0.0000(5) -0.0006(5)
C14 0.0208(6) 0.0249(6) 0.0250(6) -0.0047(5) -0.0043(5) 0.0031(5)
C15 0.0310(7) 0.0196(6) 0.0230(6) -0.0011(5) -0.0016(5) 0.0062(5)
C16 0.0300(7) 0.0172(6) 0.0280(7) -0.0020(5) 0.0027(5) -0.0034(5)
C17 0.0212(6) 0.0206(6) 0.0254(6) -0.0072(5) -0.0010(5) -0.0025(5)
O1M 0.0187(5) 0.0482(7) 0.0462(7) 0.0108(6) -0.0007(5) -0.0009(5)
C1M 0.0269(7) 0.0368(8) 0.0308(7) -0.0053(6) -0.0032(6) -0.0035(6)

_geom_special_details            
;
 All esds (except the esd in the dihedral angle between two l.s. planes)
 are estimated using the full covariance matrix.  The cell esds are taken
 into account individually in the estimation of esds in distances, angles
 and torsion angles; correlations between esds in cell parameters are only
 used when they are defined by crystal symmetry.  An approximate (isotropic)
 treatment of cell esds is used for estimating esds involving l.s. planes.
;

loop_
_geom_bond_atom_site_label_1
_geom_bond_atom_site_label_2
_geom_bond_distance
_geom_bond_site_symmetry_2
_geom_bond_publ_flag
P1 O12 1.4898(10) . ?
P1 O11 1.4985(9) . ?
P1 C2 1.8613(12) . ?
P1 H1 1.340(14) . ?
C2 N3 1.5162(14) . ?
C2 C21 1.5323(16) . ?
C2 H21 1.0000 . ?
C21 C22 1.5187(16) . ?
C21 H211 0.9900 . ?
C21 H212 0.9900 . ?
C22 C27 1.3880(18) . ?
C22 C23 1.3882(19) . ?
C23 C24 1.391(2) . ?
C23 H231 0.9500 . ?
C24 C25 1.384(2) . ?
C24 H241 0.9500 . ?
C25 C26 1.377(2) . ?
C25 H251 0.9500 . ?
C26 C27 1.3920(19) . ?
C26 H261 0.9500 . ?
C27 H271 0.9500 . ?
N3 C4 1.5198(15) . ?
N3 C11 1.5269(15) . ?
N3 H31 0.910(17) . ?
C4 C5 1.5068(16) . ?
C4 H41 0.9900 . ?
C4 H42 0.9900 . ?
C5 C6 1.3908(18) . ?
C5 C10 1.3919(18) . ?
C6 C7 1.3896(19) . ?
C6 H61 0.9500 . ?
C7 C8 1.387(2) . ?
C7 H71 0.9500 . ?
C8 C9 1.382(2) . ?
C8 H81 0.9500 . ?
C9 C10 1.3917(17) . ?
C9 H91 0.9500 . ?
C10 H101 0.9500 . ?
C11 C12 1.5042(16) . ?
C11 H111 0.9900 . ?
C11 H112 0.9900 . ?
C12 C17 1.3900(17) . ?
C12 C13 1.3917(17) . ?
C13 C14 1.3902(18) . ?
C13 H131 0.9500 . ?
C14 C15 1.3877(19) . ?
C14 H141 0.9500 . ?
C15 C16 1.384(2) . ?
C15 H151 0.9500 . ?
C16 C17 1.3893(19) . ?
C16 H161 0.9500 . ?
C17 H171 0.9500 . ?
O1M C1M 1.4077(18) . ?
O1M H1M 0.84(2) . ?
C1M H11M 0.9800 . ?
C1M H12M 0.9800 . ?
C1M H13M 0.9800 . ?

loop_
_geom_angle_atom_site_label_1
_geom_angle_atom_site_label_2
_geom_angle_atom_site_label_3
_geom_angle
_geom_angle_site_symmetry_1
_geom_angle_site_symmetry_3
_geom_angle_publ_flag
O12 P1 O11 119.73(5) . . ?
O12 P1 C2 109.84(6) . . ?
O11 P1 C2 105.84(5) . . ?
O12 P1 H1 107.3(6) . . ?
O11 P1 H1 110.4(6) . . ?
C2 P1 H1 102.3(6) . . ?
N3 C2 C21 112.36(9) . . ?
N3 C2 P1 108.74(7) . . ?
C21 C2 P1 114.27(8) . . ?
N3 C2 H21 107.0 . . ?
C21 C2 H21 107.0 . . ?
P1 C2 H21 107.0 . . ?
C22 C21 C2 112.42(10) . . ?
C22 C21 H211 109.1 . . ?
C2 C21 H211 109.1 . . ?
C22 C21 H212 109.1 . . ?
C2 C21 H212 109.1 . . ?
H211 C21 H212 107.9 . . ?
C27 C22 C23 118.69(12) . . ?
C27 C22 C21 120.63(11) . . ?
C23 C22 C21 120.62(11) . . ?
C22 C23 C24 120.59(14) . . ?
C22 C23 H231 119.7 . . ?
C24 C23 H231 119.7 . . ?
C25 C24 C23 120.05(14) . . ?
C25 C24 H241 120.0 . . ?
C23 C24 H241 120.0 . . ?
C26 C25 C24 119.88(13) . . ?
C26 C25 H251 120.1 . . ?
C24 C25 H251 120.1 . . ?
C25 C26 C27 120.04(14) . . ?
C25 C26 H261 120.0 . . ?
C27 C26 H261 120.0 . . ?
C22 C27 C26 120.74(13) . . ?
C22 C27 H271 119.6 . . ?
C26 C27 H271 119.6 . . ?
C2 N3 C4 111.28(9) . . ?
C2 N3 C11 114.70(9) . . ?
C4 N3 C11 109.54(9) . . ?
C2 N3 H31 107.2(10) . . ?
C4 N3 H31 108.0(10) . . ?
C11 N3 H31 105.8(10) . . ?
C5 C4 N3 112.89(9) . . ?
C5 C4 H41 109.0 . . ?
N3 C4 H41 109.0 . . ?
C5 C4 H42 109.0 . . ?
N3 C4 H42 109.0 . . ?
H41 C4 H42 107.8 . . ?
C6 C5 C10 119.22(11) . . ?
C6 C5 C4 119.61(11) . . ?
C10 C5 C4 121.14(11) . . ?
C7 C6 C5 120.46(13) . . ?
C7 C6 H61 119.8 . . ?
C5 C6 H61 119.8 . . ?
C8 C7 C6 119.86(13) . . ?
C8 C7 H71 120.1 . . ?
C6 C7 H71 120.1 . . ?
C9 C8 C7 120.13(12) . . ?
C9 C8 H81 119.9 . . ?
C7 C8 H81 119.9 . . ?
C8 C9 C10 120.03(12) . . ?
C8 C9 H91 120.0 . . ?
C10 C9 H91 120.0 . . ?
C9 C10 C5 120.29(12) . . ?
C9 C10 H101 119.9 . . ?
C5 C10 H101 119.9 . . ?
C12 C11 N3 114.41(9) . . ?
C12 C11 H111 108.7 . . ?
N3 C11 H111 108.7 . . ?
C12 C11 H112 108.7 . . ?
N3 C11 H112 108.7 . . ?
H111 C11 H112 107.6 . . ?
C17 C12 C13 118.96(11) . . ?
C17 C12 C11 119.93(11) . . ?
C13 C12 C11 121.08(11) . . ?
C14 C13 C12 120.03(12) . . ?
C14 C13 H131 120.0 . . ?
C12 C13 H131 120.0 . . ?
C15 C14 C13 120.48(12) . . ?
C15 C14 H141 119.8 . . ?
C13 C14 H141 119.8 . . ?
C16 C15 C14 119.77(12) . . ?
C16 C15 H151 120.1 . . ?
C14 C15 H151 120.1 . . ?
C15 C16 C17 119.68(12) . . ?
C15 C16 H161 120.2 . . ?
C17 C16 H161 120.2 . . ?
C16 C17 C12 121.02(12) . . ?
C16 C17 H171 119.5 . . ?
C12 C17 H171 119.5 . . ?
C1M O1M H1M 106.5(14) . . ?
O1M C1M H11M 109.5 . . ?
O1M C1M H12M 109.5 . . ?
H11M C1M H12M 109.5 . . ?
O1M C1M H13M 109.5 . . ?
H11M C1M H13M 109.5 . . ?
H12M C1M H13M 109.5 . . ?

_refine_diff_density_max         0.299
_refine_diff_density_min         -0.344
_refine_diff_density_rms         0.045

_shelx_res_file                  
;

    dbabnpin.res created by SHELXL-2014/7


TITL pu_dbabnpin_kotek_0m_a.res in P-1
REM Old TITL pu_dbabnpin_kotek_0m in P-1
REM SHELXT solution in P-1
REM R1 0.114,  Rweak 0.006,  Alpha 0.048,  Orientation as input
REM Formula found by SHELXT:  C23 N2 O2 P
CELL  0.71073   9.7954   9.9645  11.1729   73.496   82.075   87.525
ZERR    2.000   0.0005   0.0005   0.0006    0.002    0.002    0.002
LATT  1
SFAC C  H  N  O  P
UNIT 46 56 2  6  2
TEMP -123.150
SIZE 0.14 0.152 0.277
L.S. 8
BOND $H
LIST 4
ACTA
HTAB
RTAB hbd N3 O11
RTAB hba N3 H31 O11
FMAP 2
PLAN -10
WGHT    0.040700    0.548300
FVAR       1.08040
P1    5    0.691855    0.472411    0.319005    11.00000    0.02041    0.01646 =
         0.01363   -0.00543    0.00160    0.00096
H1    2    0.646005    0.505084    0.206555    11.00000    0.01911
O11   4    0.578452    0.409512    0.421814    11.00000    0.02189    0.02090 =
         0.02343   -0.00762    0.00524   -0.00332
O12   4    0.824372    0.395032    0.307592    11.00000    0.02773    0.02144 =
         0.02807   -0.00623    0.00746    0.00579
C2    1    0.724986    0.647708    0.337076    11.00000    0.01718    0.01722 =
         0.00983   -0.00402   -0.00029    0.00159
AFIX  13
H21   2    0.658614    0.714630    0.290166    11.00000   -1.20000
AFIX   0
C21   1    0.870113    0.704163    0.281845    11.00000    0.01689    0.02374 =
         0.01382   -0.00418    0.00013   -0.00133
AFIX  23
H211  2    0.887037    0.784984    0.312713    11.00000   -1.20000
H212  2    0.938629    0.630616    0.311898    11.00000   -1.20000
AFIX   0
C22   1    0.890163    0.749576    0.138844    11.00000    0.01824    0.02104 =
         0.01479   -0.00369    0.00174   -0.00478
C23   1    0.825472    0.869053    0.072892    11.00000    0.04324    0.02614 =
         0.01980   -0.00518   -0.00255    0.00670
AFIX  43
H231  2    0.763980    0.919943    0.117477    11.00000   -1.20000
AFIX   0
C24   1    0.849884    0.914934   -0.057912    11.00000    0.06088    0.03040 =
         0.02141    0.00132   -0.00849    0.00177
AFIX  43
H241  2    0.805992    0.997455   -0.102160    11.00000   -1.20000
AFIX   0
C25   1    0.938041    0.840462   -0.123600    11.00000    0.04581    0.04001 =
         0.01408   -0.00344    0.00269   -0.01754
AFIX  43
H251  2    0.954815    0.871842   -0.212914    11.00000   -1.20000
AFIX   0
C26   1    1.001400    0.720824   -0.059314    11.00000    0.02941    0.04334 =
         0.02250   -0.01456    0.00963   -0.00920
AFIX  43
H261  2    1.061171    0.669018   -0.104333    11.00000   -1.20000
AFIX   0
C27   1    0.977941    0.675706    0.071623    11.00000    0.02186    0.03022 =
         0.02156   -0.00769    0.00269    0.00052
AFIX  43
H271  2    1.022508    0.593435    0.115466    11.00000   -1.20000
AFIX   0
N3    3    0.690540    0.642612    0.474823    11.00000    0.01591    0.01658 =
         0.01044   -0.00380    0.00016    0.00119
REM AFIX  13
H31   2    0.604657    0.605383    0.501382    11.00000    0.02389
REM AFIX   0
REM ---------------------------------------------------------------------------
C4    1    0.790284    0.548296    0.554164    11.00000    0.01936    0.02207 =
         0.01366   -0.00365   -0.00260    0.00490
AFIX  23
H41   2    0.808658    0.463504    0.524956    11.00000   -1.20000
H42   2    0.878722    0.598088    0.541510    11.00000   -1.20000
AFIX   0
C5    1    0.736687    0.504753    0.692589    11.00000    0.01817    0.01994 =
         0.01348   -0.00201   -0.00221    0.00376
C6    1    0.663837    0.380385    0.744155    11.00000    0.03330    0.02124 =
         0.02050   -0.00431   -0.00395   -0.00177
AFIX  43
H61   2    0.646096    0.325006    0.691456    11.00000   -1.20000
AFIX   0
C7    1    0.616819    0.336562    0.872231    11.00000    0.03456    0.02368 =
         0.02422    0.00282    0.00074   -0.00489
AFIX  43
H71   2    0.568095    0.250939    0.907079    11.00000   -1.20000
AFIX   0
C8    1    0.641181    0.418117    0.949097    11.00000    0.02683    0.03048 =
         0.01411    0.00077    0.00107    0.00492
AFIX  43
H81   2    0.608207    0.388778    1.036505    11.00000   -1.20000
AFIX   0
C9    1    0.713328    0.541958    0.898755    11.00000    0.02623    0.02884 =
         0.01525   -0.00644   -0.00348    0.00414
AFIX  43
H91   2    0.729485    0.597879    0.951485    11.00000   -1.20000
AFIX   0
C10   1    0.762323    0.584783    0.770845    11.00000    0.02135    0.02244 =
         0.01556   -0.00248   -0.00259   -0.00062
AFIX  43
H101  2    0.813486    0.669002    0.736795    11.00000   -1.20000
AFIX   0
REM ---------------------------------------------------------------------------
C11   1    0.683103    0.785304    0.500830    11.00000    0.02020    0.01706 =
         0.01534   -0.00710   -0.00269    0.00096
AFIX  23
H111  2    0.627494    0.776306    0.583705    11.00000   -1.20000
H112  2    0.777361    0.813042    0.506351    11.00000   -1.20000
AFIX   0
C12   1    0.621925    0.899767    0.403282    11.00000    0.01976    0.01604 =
         0.01428   -0.00694   -0.00017    0.00157
C13   1    0.485525    0.893950    0.383077    11.00000    0.01948    0.01738 =
         0.02075   -0.00429   -0.00002   -0.00056
AFIX  43
H131  2    0.429261    0.817134    0.431722    11.00000   -1.20000
AFIX   0
C14   1    0.431567    1.000496    0.291742    11.00000    0.02079    0.02486 =
         0.02501   -0.00465   -0.00425    0.00306
AFIX  43
H141  2    0.339223    0.994778    0.276558    11.00000   -1.20000
AFIX   0
C15   1    0.511617    1.115147    0.222586    11.00000    0.03099    0.01962 =
         0.02302   -0.00113   -0.00156    0.00619
AFIX  43
H151  2    0.474381    1.187370    0.159932    11.00000   -1.20000
AFIX   0
C16   1    0.645848    1.123905    0.245204    11.00000    0.03003    0.01718 =
         0.02795   -0.00199    0.00269   -0.00336
AFIX  43
H161  2    0.700324    1.203353    0.199796    11.00000   -1.20000
AFIX   0
C17   1    0.700586    1.015959    0.334636    11.00000    0.02122    0.02060 =
         0.02538   -0.00716   -0.00100   -0.00247
AFIX  43
H171  2    0.793208    1.021647    0.349095    11.00000   -1.20000
AFIX   0
REM ---------------------------------------------------------------------------
REM methanol ------------------------------------------------------------------
O1M   4    0.983152    0.208772    0.443549    11.00000    0.01871    0.04818 =
         0.04618    0.01079   -0.00074   -0.00085
REM AFIX   3
H1M   2    0.933939    0.266362    0.398100    11.00000    0.05101
REM AFIX   0
C1M   1    0.895106    0.136050    0.550852    11.00000    0.02688    0.03684 =
         0.03081   -0.00530   -0.00323   -0.00346
AFIX 137
H11M  2    0.806103    0.120646    0.526289    11.00000   -1.50000
H12M  2    0.881190    0.191267    0.611503    11.00000   -1.50000
H13M  2    0.936727    0.045608    0.589468    11.00000   -1.50000

AFIX   0
HKLF 4

REM  pu_dbabnpin_kotek_0m_a.res in P-1
REM R1 =  0.0345 for    4190 Fo > 4sig(Fo)  and  0.0415 for all    4763 data
REM    266 parameters refined using      0 restraints

END

WGHT      0.0400      0.5406

REM Instructions for potential hydrogen bonds
HTAB N3 O11
EQIV $1 -x+1, -y+1, -z+1
HTAB N3 O11_$1
EQIV $2 -x+2, -y+1, -z+1
HTAB C4 O1M_$2
HTAB C11 O1M_$2
HTAB O1M O12

REM Highest difference peak  0.299,  deepest hole -0.344,  1-sigma level  0.045
Q1    1   0.6523  0.8423  0.4452  11.00000  0.05    0.30
Q2    1   0.7114  0.5642  0.3343  11.00000  0.05    0.28
Q3    1   0.7666  0.5289  0.6258  11.00000  0.05    0.26
Q4    1   0.8862  0.7338  0.1996  11.00000  0.05    0.25
Q5    1   0.7985  0.6784  0.3089  11.00000  0.05    0.23
Q6    1   0.9344  0.7186  0.1031  11.00000  0.05    0.22
Q7    1   0.6916  0.7191  0.4771  11.00000  0.05    0.21
Q8    1   0.6537  0.9603  0.3727  11.00000  0.05    0.21
Q9    1   0.5661  0.8887  0.3824  11.00000  0.05    0.21
Q10   1   0.7141  0.4411  0.7223  11.00000  0.05    0.20
;
_shelx_res_checksum              33393
####################################################################### 
# 
# This file contains crystal structure data downloaded from the 
# Cambridge Structural Database (CSD) hosted by the Cambridge 
# Crystallographic Data Centre (CCDC).
# 
# Full information about CCDC data access policies and citation 
# guidelines are available at http://www.ccdc.cam.ac.uk/access/V1 
# 
# Audit and citation data items may have been added by the CCDC. 
# Please retain this information to preserve the provenance of 
# this file and to allow appropriate attribution of the data. 
# 
#######################################################################

data_morfpin
_database_code_depnum_ccdc_archive 'CCDC 1984994'
loop_
_audit_author_name
_audit_author_address
'Jan Kotek'
;Faculty of Science, Charles University, Prague
Czech Republic
;
_audit_update_record             
;
2020-02-19 deposited with the CCDC.	2020-05-15 downloaded from the CCDC.
;

_audit_creation_method           SHELXL-2014/7
_shelx_SHELXL_version_number     2014/7
_chemical_name_systematic        ?
_chemical_name_common            ?
_chemical_melting_point          ?
_chemical_formula_moiety         'C5 H12 N O3 P, H2 O'
_chemical_formula_sum            'C5 H14 N O4 P'
_chemical_formula_weight         183.14

loop_
_atom_type_symbol
_atom_type_description
_atom_type_scat_dispersion_real
_atom_type_scat_dispersion_imag
_atom_type_scat_source
C C 0.0033 0.0016 'International Tables Vol C Tables 4.2.6.8 and 6.1.1.4'
H H 0.0000 0.0000 'International Tables Vol C Tables 4.2.6.8 and 6.1.1.4'
N N 0.0061 0.0033 'International Tables Vol C Tables 4.2.6.8 and 6.1.1.4'
O O 0.0106 0.0060 'International Tables Vol C Tables 4.2.6.8 and 6.1.1.4'
P P 0.1023 0.0942 'International Tables Vol C Tables 4.2.6.8 and 6.1.1.4'

_space_group_crystal_system      orthorhombic
_space_group_IT_number           61
_space_group_name_H-M_alt        'P b c a'
_space_group_name_Hall           '-P 2ac 2ab'

_shelx_space_group_comment       
;
The symmetry employed for this shelxl refinement is uniquely defined
by the following loop, which should always be used as a source of
symmetry information in preference to the above space-group names.
They are only intended as comments.
;

loop_
_space_group_symop_operation_xyz
'x, y, z'
'-x+1/2, -y, z+1/2'
'-x, y+1/2, -z+1/2'
'x+1/2, -y+1/2, -z'
'-x, -y, -z'
'x-1/2, y, -z-1/2'
'x, -y-1/2, z-1/2'
'-x-1/2, y-1/2, z'

_cell_length_a                   10.3557(4)
_cell_length_b                   12.4193(5)
_cell_length_c                   13.5892(4)
_cell_angle_alpha                90
_cell_angle_beta                 90
_cell_angle_gamma                90
_cell_volume                     1747.71(11)
_cell_formula_units_Z            8
_cell_measurement_temperature    150(2)
_cell_measurement_reflns_used    9984
_cell_measurement_theta_min      2.9676
_cell_measurement_theta_max      27.4731

_exptl_crystal_description       plate
_exptl_crystal_colour            colourless
_exptl_crystal_density_meas      ?
_exptl_crystal_density_method    ?
_exptl_crystal_density_diffrn    1.392
_exptl_crystal_F_000             784
_exptl_transmission_factor_min   ?
_exptl_transmission_factor_max   ?
_exptl_crystal_size_max          0.690
_exptl_crystal_size_mid          0.379
_exptl_crystal_size_min          0.098
_exptl_absorpt_coefficient_mu    0.286
_shelx_estimated_absorpt_T_min   0.827
_shelx_estimated_absorpt_T_max   0.972
_exptl_absorpt_correction_type   Multi-Scan
_exptl_absorpt_correction_T_min  0.91
_exptl_absorpt_correction_T_max  0.97
_exptl_absorpt_process_details   
;
SADABS-2016/2 - Bruker AXS area detector scaling and absorption correction
;
_exptl_absorpt_special_details   ?
_diffrn_ambient_temperature      150(2)
_diffrn_radiation_wavelength     0.71073
_diffrn_radiation_type           MoK\a
_diffrn_source                   'I\mS micro-focus sealed tube'
_diffrn_radiation_monochromator  'Quazar Mo multilayer optic'
_diffrn_measurement_device_type  'Bruker D8 VENTURE Kappa Duo PHOTON 100 CMOS'
_diffrn_measurement_method       '\f and \w scans'
_diffrn_detector_area_resol_mean 10.4167
_diffrn_reflns_number            14505
_diffrn_reflns_av_unetI/netI     0.0164
_diffrn_reflns_av_R_equivalents  0.0269
_diffrn_reflns_limit_h_min       -13
_diffrn_reflns_limit_h_max       11
_diffrn_reflns_limit_k_min       -15
_diffrn_reflns_limit_k_max       16
_diffrn_reflns_limit_l_min       -17
_diffrn_reflns_limit_l_max       16
_diffrn_reflns_theta_min         2.968
_diffrn_reflns_theta_max         27.504
_diffrn_reflns_theta_full        25.242
_diffrn_measured_fraction_theta_max 0.999
_diffrn_measured_fraction_theta_full 0.999
_diffrn_reflns_Laue_measured_fraction_max 0.999
_diffrn_reflns_Laue_measured_fraction_full 0.999
_diffrn_reflns_point_group_measured_fraction_max 0.999
_diffrn_reflns_point_group_measured_fraction_full 0.999
_reflns_number_total             2003
_reflns_number_gt                1750
_reflns_threshold_expression     'I > 2\s(I)'
_reflns_Friedel_coverage         0.000
_reflns_Friedel_fraction_max     .
_reflns_Friedel_fraction_full    .

_reflns_special_details          
;
 Reflections were merged by SHELXL according to the crystal
 class for the calculation of statistics and refinement.
 
 _reflns_Friedel_fraction is defined as the number of unique
 Friedel pairs measured divided by the number that would be
 possible theoretically, ignoring centric projections and
 systematic absences.
;

_computing_data_collection       'Bruker Instrument Service V6.2.9'
_computing_cell_refinement       'SAINT V8.38A (Bruker AXS Inc., 2017)'
_computing_data_reduction        'SAINT V8.38A (Bruker AXS Inc., 2017)'
_computing_structure_solution    'SHELXT 2014/5 (Sheldrick, 2014)'
_computing_structure_refinement  'SHELXL 2014/7 (Sheldrick, 2014)'
_computing_molecular_graphics    ?
_computing_publication_material  ?
_refine_special_details          ?
_refine_ls_structure_factor_coef Fsqd
_refine_ls_matrix_type           full
_refine_ls_weighting_scheme      calc
_refine_ls_weighting_details     
'w=1/[\s^2^(Fo^2^)+(0.0398P)^2^+1.2299P] where P=(Fo^2^+2Fc^2^)/3'
_atom_sites_solution_primary     direct
_atom_sites_solution_secondary   difmap
_atom_sites_solution_hydrogens   mixed
_refine_ls_hydrogen_treatment    mixed
_refine_ls_extinction_method     none
_refine_ls_extinction_coef       .
_refine_ls_number_reflns         2003
_refine_ls_number_parameters     116
_refine_ls_number_restraints     0
_refine_ls_R_factor_all          0.0402
_refine_ls_R_factor_gt           0.0338
_refine_ls_wR_factor_ref         0.0879
_refine_ls_wR_factor_gt          0.0839
_refine_ls_goodness_of_fit_ref   1.059
_refine_ls_restrained_S_all      1.059
_refine_ls_shift/su_max          0.001
_refine_ls_shift/su_mean         0.000

loop_
_atom_site_label
_atom_site_type_symbol
_atom_site_fract_x
_atom_site_fract_y
_atom_site_fract_z
_atom_site_U_iso_or_equiv
_atom_site_adp_type
_atom_site_occupancy
_atom_site_site_symmetry_order
_atom_site_calc_flag
_atom_site_refinement_flags_posn
_atom_site_refinement_flags_adp
_atom_site_refinement_flags_occupancy
_atom_site_disorder_assembly
_atom_site_disorder_group
P1 P 0.42000(4) 0.34608(3) 0.39276(3) 0.01898(12) Uani 1 1 d . . . . .
H1 H 0.4634(19) 0.2488(15) 0.3805(13) 0.025(5) Uiso 1 1 d . . . . .
O11 O 0.44693(11) 0.37533(9) 0.49832(7) 0.0225(2) Uani 1 1 d . . . . .
O12 O 0.28570(11) 0.35327(10) 0.35391(9) 0.0331(3) Uani 1 1 d . . . . .
C2 C 0.52078(15) 0.43286(14) 0.31612(11) 0.0243(3) Uani 1 1 d . . . . .
H21 H 0.5518 0.3904 0.2592 0.029 Uiso 1 1 calc R U . . .
H22 H 0.4666 0.4921 0.2902 0.029 Uiso 1 1 calc R U . . .
N3 N 0.63491(11) 0.48076(10) 0.36715(8) 0.0170(3) Uani 1 1 d . . . . .
H31 H 0.6082(19) 0.5161(16) 0.4222(14) 0.028(5) Uiso 1 1 d . . . . .
C4 C 0.69819(15) 0.56346(12) 0.30247(11) 0.0232(3) Uani 1 1 d . . . . .
H41 H 0.6353 0.6206 0.2857 0.028 Uiso 1 1 calc R U . . .
H42 H 0.7275 0.5293 0.2405 0.028 Uiso 1 1 calc R U . . .
C5 C 0.81232(16) 0.61207(14) 0.35574(13) 0.0300(4) Uani 1 1 d . . . . .
H51 H 0.8545 0.6658 0.3126 0.036 Uiso 1 1 calc R U . . .
H52 H 0.7815 0.6498 0.4154 0.036 Uiso 1 1 calc R U . . .
O6 O 0.90408(11) 0.53239(11) 0.38317(9) 0.0323(3) Uani 1 1 d . . . . .
C7 C 0.84614(15) 0.45624(15) 0.44757(12) 0.0302(4) Uani 1 1 d . . . . .
H71 H 0.8152 0.4935 0.5075 0.036 Uiso 1 1 calc R U . . .
H72 H 0.9114 0.4023 0.4677 0.036 Uiso 1 1 calc R U . . .
C8 C 0.73370(14) 0.39949(12) 0.39822(11) 0.0225(3) Uani 1 1 d . . . . .
H81 H 0.7648 0.3592 0.3400 0.027 Uiso 1 1 calc R U . . .
H82 H 0.6943 0.3475 0.4446 0.027 Uiso 1 1 calc R U . . .
O1W O 0.06530(18) 0.22948(16) 0.34595(11) 0.0621(6) Uani 1 1 d . . . . .
H11W H 0.138(3) 0.257(2) 0.3580(18) 0.063(8) Uiso 1 1 d . . . . .
H12W H 0.039(3) 0.206(2) 0.401(2) 0.072(9) Uiso 1 1 d . . . . .

loop_
_atom_site_aniso_label
_atom_site_aniso_U_11
_atom_site_aniso_U_22
_atom_site_aniso_U_33
_atom_site_aniso_U_23
_atom_site_aniso_U_13
_atom_site_aniso_U_12
P1 0.0159(2) 0.0212(2) 0.0199(2) -0.00173(14) 0.00122(14) -0.00145(14)
O11 0.0257(6) 0.0239(5) 0.0180(5) -0.0002(4) 0.0021(4) 0.0048(4)
O12 0.0178(6) 0.0463(8) 0.0352(6) 0.0078(6) -0.0040(5) -0.0091(5)
C2 0.0183(7) 0.0369(9) 0.0175(6) 0.0007(6) -0.0029(6) -0.0089(6)
N3 0.0134(6) 0.0206(6) 0.0169(5) -0.0023(5) 0.0010(4) -0.0005(5)
C4 0.0211(7) 0.0242(7) 0.0244(7) 0.0027(6) 0.0058(6) -0.0013(6)
C5 0.0254(8) 0.0274(8) 0.0372(9) -0.0074(7) 0.0083(7) -0.0080(7)
O6 0.0155(6) 0.0427(7) 0.0387(7) -0.0092(5) 0.0029(5) -0.0052(5)
C7 0.0183(7) 0.0419(10) 0.0304(8) -0.0038(7) -0.0047(6) 0.0034(7)
C8 0.0185(7) 0.0230(7) 0.0258(7) -0.0015(6) -0.0004(6) 0.0041(6)
O1W 0.0656(11) 0.0927(14) 0.0280(7) 0.0086(8) -0.0043(7) -0.0566(10)

_geom_special_details            
;
 All esds (except the esd in the dihedral angle between two l.s. planes)
 are estimated using the full covariance matrix.  The cell esds are taken
 into account individually in the estimation of esds in distances, angles
 and torsion angles; correlations between esds in cell parameters are only
 used when they are defined by crystal symmetry.  An approximate (isotropic)
 treatment of cell esds is used for estimating esds involving l.s. planes.
;

loop_
_geom_bond_atom_site_label_1
_geom_bond_atom_site_label_2
_geom_bond_distance
_geom_bond_site_symmetry_2
_geom_bond_publ_flag
P1 O12 1.4903(12) . ?
P1 O11 1.5059(11) . ?
P1 C2 1.8262(15) . ?
P1 H1 1.299(19) . ?
C2 N3 1.4939(18) . ?
C2 H21 0.9900 . ?
C2 H22 0.9900 . ?
N3 C8 1.4980(19) . ?
N3 C4 1.5023(18) . ?
N3 H31 0.91(2) . ?
C4 C5 1.512(2) . ?
C4 H41 0.9900 . ?
C4 H42 0.9900 . ?
C5 O6 1.422(2) . ?
C5 H51 0.9900 . ?
C5 H52 0.9900 . ?
O6 C7 1.421(2) . ?
C7 C8 1.517(2) . ?
C7 H71 0.9900 . ?
C7 H72 0.9900 . ?
C8 H81 0.9900 . ?
C8 H82 0.9900 . ?
O1W H11W 0.85(3) . ?
O1W H12W 0.84(3) . ?

loop_
_geom_angle_atom_site_label_1
_geom_angle_atom_site_label_2
_geom_angle_atom_site_label_3
_geom_angle
_geom_angle_site_symmetry_1
_geom_angle_site_symmetry_3
_geom_angle_publ_flag
O12 P1 O11 119.72(7) . . ?
O12 P1 C2 107.21(7) . . ?
O11 P1 C2 107.17(7) . . ?
O12 P1 H1 109.5(8) . . ?
O11 P1 H1 106.4(8) . . ?
C2 P1 H1 106.1(8) . . ?
N3 C2 P1 114.98(10) . . ?
N3 C2 H21 108.5 . . ?
P1 C2 H21 108.5 . . ?
N3 C2 H22 108.5 . . ?
P1 C2 H22 108.5 . . ?
H21 C2 H22 107.5 . . ?
C2 N3 C8 113.75(12) . . ?
C2 N3 C4 110.23(11) . . ?
C8 N3 C4 109.13(11) . . ?
C2 N3 H31 109.4(12) . . ?
C8 N3 H31 107.5(12) . . ?
C4 N3 H31 106.5(12) . . ?
N3 C4 C5 109.51(12) . . ?
N3 C4 H41 109.8 . . ?
C5 C4 H41 109.8 . . ?
N3 C4 H42 109.8 . . ?
C5 C4 H42 109.8 . . ?
H41 C4 H42 108.2 . . ?
O6 C5 C4 111.72(13) . . ?
O6 C5 H51 109.3 . . ?
C4 C5 H51 109.3 . . ?
O6 C5 H52 109.3 . . ?
C4 C5 H52 109.3 . . ?
H51 C5 H52 107.9 . . ?
C7 O6 C5 110.03(12) . . ?
O6 C7 C8 111.16(13) . . ?
O6 C7 H71 109.4 . . ?
C8 C7 H71 109.4 . . ?
O6 C7 H72 109.4 . . ?
C8 C7 H72 109.4 . . ?
H71 C7 H72 108.0 . . ?
N3 C8 C7 109.62(12) . . ?
N3 C8 H81 109.7 . . ?
C7 C8 H81 109.7 . . ?
N3 C8 H82 109.7 . . ?
C7 C8 H82 109.7 . . ?
H81 C8 H82 108.2 . . ?
H11W O1W H12W 105(2) . . ?

_refine_diff_density_max         0.505
_refine_diff_density_min         -0.414
_refine_diff_density_rms         0.053

_shelx_res_file                  
;

    morfpin.res created by SHELXL-2014/7


TITL pu_morfpin_kotek_0m_a.res in Pbca
REM Old TITL pu_morfpin_kotek_0m in Pbca
REM SHELXT solution in Pbca
REM R1 0.128,  Rweak 0.002,  Alpha 0.023,  Orientation as input
REM Formula found by SHELXT:  C5 N3 O2 P
CELL  0.71073  10.3557  12.4193  13.5892   90.000   90.000   90.000
ZERR    8.000   0.0004   0.0005   0.0004    0.000    0.000    0.000
LATT  1
SYMM 1/2-X, -Y, 1/2+Z
SYMM -X, 1/2+Y, 1/2-Z
SYMM 1/2+X, 1/2-Y, -Z
SFAC C   H   N   O   P
UNIT 40  112 8   32  8
TEMP -123.160
SIZE 0.098 0.379 0.69
L.S. 8
BOND $H
LIST 4
ACTA
HTAB
RTAB hbd N3 O11
RTAB hba N3 H31 O11
FMAP 2
PLAN -10
WGHT    0.039800    1.229900
FVAR       0.63458
P1    5    0.420005    0.346078    0.392757    11.00000    0.01590    0.02119 =
         0.01986   -0.00173    0.00122   -0.00145
H1    2    0.463397    0.248830    0.380511    11.00000    0.02532
O11   4    0.446925    0.375327    0.498324    11.00000    0.02566    0.02385 =
         0.01801   -0.00021    0.00212    0.00477
O12   4    0.285702    0.353267    0.353910    11.00000    0.01781    0.04633 =
         0.03521    0.00777   -0.00401   -0.00906
C2    1    0.520775    0.432856    0.316117    11.00000    0.01834    0.03690 =
         0.01754    0.00070   -0.00287   -0.00891
AFIX  23
H21   2    0.551848    0.390450    0.259155    11.00000   -1.20000
H22   2    0.466598    0.492086    0.290179    11.00000   -1.20000
AFIX   0
N3    3    0.634905    0.480764    0.367153    11.00000    0.01341    0.02064 =
         0.01686   -0.00229    0.00099   -0.00049
H31   2    0.608159    0.516068    0.422236    11.00000    0.02792
REM ---------------------------------------------------------------------------
C4    1    0.698190    0.563459    0.302469    11.00000    0.02110    0.02423 =
         0.02439    0.00268    0.00576   -0.00133
AFIX  23
H41   2    0.635314    0.620622    0.285665    11.00000   -1.20000
H42   2    0.727512    0.529312    0.240548    11.00000   -1.20000
AFIX   0
C5    1    0.812316    0.612071    0.355735    11.00000    0.02542    0.02736 =
         0.03725   -0.00742    0.00826   -0.00801
AFIX  23
H51   2    0.854452    0.665816    0.312564    11.00000   -1.20000
H52   2    0.781546    0.649849    0.415447    11.00000   -1.20000
AFIX   0
O6    4    0.904077    0.532386    0.383167    11.00000    0.01550    0.04267 =
         0.03869   -0.00918    0.00287   -0.00516
C7    1    0.846145    0.456235    0.447566    11.00000    0.01826    0.04188 =
         0.03038   -0.00376   -0.00470    0.00345
AFIX  23
H71   2    0.815198    0.493489    0.507500    11.00000   -1.20000
H72   2    0.911414    0.402333    0.467735    11.00000   -1.20000
AFIX   0
C8    1    0.733701    0.399486    0.398223    11.00000    0.01855    0.02301 =
         0.02584   -0.00150   -0.00040    0.00408
AFIX  23
H81   2    0.764844    0.359196    0.340014    11.00000   -1.20000
H82   2    0.694347    0.347470    0.444571    11.00000   -1.20000
AFIX   0
REM ---------------------------------------------------------------------------
REM water of crystallization --------------------------------------------------
O1W   4    0.065303    0.229479    0.345950    11.00000    0.06564    0.09270 =
         0.02800    0.00857   -0.00434   -0.05662
H11W  2    0.138431    0.257073    0.358030    11.00000    0.06335
H12W  2    0.039263    0.206264    0.400556    11.00000    0.07199
HKLF 4

REM  pu_morfpin_kotek_0m_a.res in Pbca
REM R1 =  0.0338 for    1750 Fo > 4sig(Fo)  and  0.0402 for all    2003 data
REM    116 parameters refined using      0 restraints

END

WGHT      0.0397      1.2327

REM Instructions for potential hydrogen bonds
EQIV $1 x+1/2, y, -z+1/2
HTAB C2 O1W_$1
EQIV $2 x-1/2, y, -z+1/2
HTAB C2 O6_$2
EQIV $3 -x+1, -y+1, -z+1
HTAB N3 O11_$3
EQIV $4 -x+1/2, y+1/2, z
HTAB C4 O1W_$4
HTAB C4 O12_$1
EQIV $5 -x+1, y+1/2, -z+1/2
HTAB C5 O1W_$5
HTAB C5 O11_$3
HTAB C8 O12_$1
HTAB O1W O12
EQIV $6 x-1/2, -y+1/2, -z+1
HTAB O1W O11_$6

REM Highest difference peak  0.505,  deepest hole -0.414,  1-sigma level  0.053
Q1    1   0.1249  0.1812  0.3642  11.00000  0.05    0.51
Q2    1   0.4825  0.3900  0.3509  11.00000  0.05    0.30
Q3    1   0.7897  0.4303  0.4202  11.00000  0.05    0.24
Q4    1   0.0409  0.2643  0.3786  11.00000  0.05    0.23
Q5    1   0.4428  0.3612  0.4513  11.00000  0.05    0.23
Q6    1   0.7543  0.5866  0.3324  11.00000  0.05    0.22
Q7    1   0.6719  0.5200  0.3328  11.00000  0.05    0.20
Q8    1   0.6839  0.4388  0.3781  11.00000  0.05    0.18
Q9    1   0.0391  0.2269  0.3229  11.00000  0.05    0.18
Q10   1   0.5229  0.4424  0.2496  11.00000  0.05    0.16
;
_shelx_res_checksum              51370
####################################################################### 
# 
# This file contains crystal structure data downloaded from the 
# Cambridge Structural Database (CSD) hosted by the Cambridge 
# Crystallographic Data Centre (CCDC).
# 
# Full information about CCDC data access policies and citation 
# guidelines are available at http://www.ccdc.cam.ac.uk/access/V1 
# 
# Audit and citation data items may have been added by the CCDC. 
# Please retain this information to preserve the provenance of 
# this file and to allow appropriate attribution of the data. 
# 
#######################################################################

data_idampin
_database_code_depnum_ccdc_archive 'CCDC 1984992'
loop_
_audit_author_name
_audit_author_address
'Jan Kotek'
;Faculty of Science, Charles University, Prague
Czech Republic
;
_audit_update_record             
;
2020-02-19 deposited with the CCDC.	2020-05-15 downloaded from the CCDC.
;

_audit_creation_method           SHELXL-2014/7
_shelx_SHELXL_version_number     2014/7
_chemical_name_systematic        ?
_chemical_name_common            ?
_chemical_melting_point          ?
_chemical_formula_moiety         'C5 H10 N O6 P'
_chemical_formula_sum            'C5 H10 N O6 P'
_chemical_formula_weight         211.11

loop_
_atom_type_symbol
_atom_type_description
_atom_type_scat_dispersion_real
_atom_type_scat_dispersion_imag
_atom_type_scat_source
C C 0.0181 0.0091 'International Tables Vol C Tables 4.2.6.8 and 6.1.1.4'
H H 0.0000 0.0000 'International Tables Vol C Tables 4.2.6.8 and 6.1.1.4'
N N 0.0311 0.0180 'International Tables Vol C Tables 4.2.6.8 and 6.1.1.4'
O O 0.0492 0.0322 'International Tables Vol C Tables 4.2.6.8 and 6.1.1.4'
P P 0.2955 0.4335 'International Tables Vol C Tables 4.2.6.8 and 6.1.1.4'

_space_group_crystal_system      triclinic
_space_group_IT_number           2
_space_group_name_H-M_alt        'P -1'
_space_group_name_Hall           '-P 1'

_shelx_space_group_comment       
;
The symmetry employed for this shelxl refinement is uniquely defined
by the following loop, which should always be used as a source of
symmetry information in preference to the above space-group names.
They are only intended as comments.
;

loop_
_space_group_symop_operation_xyz
'x, y, z'
'-x, -y, -z'

_cell_length_a                   5.1523(6)
_cell_length_b                   7.4078(9)
_cell_length_c                   11.8502(14)
_cell_angle_alpha                101.004(5)
_cell_angle_beta                 95.811(5)
_cell_angle_gamma                103.446(5)
_cell_volume                     426.75(9)
_cell_formula_units_Z            2
_cell_measurement_temperature    120(2)
_cell_measurement_reflns_used    5555
_cell_measurement_theta_min      3.8451
_cell_measurement_theta_max      72.1061

_exptl_crystal_description       prism
_exptl_crystal_colour            colourless
_exptl_crystal_density_meas      ?
_exptl_crystal_density_method    ?
_exptl_crystal_density_diffrn    1.643
_exptl_crystal_F_000             220
_exptl_transmission_factor_min   ?
_exptl_transmission_factor_max   ?
_exptl_crystal_size_max          0.149
_exptl_crystal_size_mid          0.088
_exptl_crystal_size_min          0.037
_exptl_absorpt_coefficient_mu    2.968
_shelx_estimated_absorpt_T_min   0.666
_shelx_estimated_absorpt_T_max   0.898
_exptl_absorpt_correction_type   Multi-Scan
_exptl_absorpt_correction_T_min  0.78
_exptl_absorpt_correction_T_max  0.90
_exptl_absorpt_process_details   
;
SADABS-2016/2 - Bruker AXS area detector scaling and absorption correction
;
_exptl_absorpt_special_details   ?
_diffrn_ambient_temperature      120(2)
_diffrn_radiation_wavelength     1.54178
_diffrn_radiation_type           CuK\a
_diffrn_source                   'I\mS micro-focus sealed tube'
_diffrn_radiation_monochromator  'Quazar Mo multilayer optic'
_diffrn_measurement_device_type  'Bruker D8 VENTURE Kappa Duo PHOTON 100 CMOS'
_diffrn_measurement_method       '\f and \w scans'
_diffrn_detector_area_resol_mean 10.4167
_diffrn_reflns_number            7703
_diffrn_reflns_av_unetI/netI     0.0331
_diffrn_reflns_av_R_equivalents  0.0387
_diffrn_reflns_limit_h_min       -6
_diffrn_reflns_limit_h_max       6
_diffrn_reflns_limit_k_min       -9
_diffrn_reflns_limit_k_max       9
_diffrn_reflns_limit_l_min       -14
_diffrn_reflns_limit_l_max       14
_diffrn_reflns_theta_min         3.845
_diffrn_reflns_theta_max         72.255
_diffrn_reflns_theta_full        67.679
_diffrn_measured_fraction_theta_max 0.994
_diffrn_measured_fraction_theta_full 0.999
_diffrn_reflns_Laue_measured_fraction_max 0.994
_diffrn_reflns_Laue_measured_fraction_full 0.999
_diffrn_reflns_point_group_measured_fraction_max 0.994
_diffrn_reflns_point_group_measured_fraction_full 0.999
_reflns_number_total             1679
_reflns_number_gt                1527
_reflns_threshold_expression     'I > 2\s(I)'
_reflns_Friedel_coverage         0.000
_reflns_Friedel_fraction_max     .
_reflns_Friedel_fraction_full    .

_reflns_special_details          
;
 Reflections were merged by SHELXL according to the crystal
 class for the calculation of statistics and refinement.
 
 _reflns_Friedel_fraction is defined as the number of unique
 Friedel pairs measured divided by the number that would be
 possible theoretically, ignoring centric projections and
 systematic absences.
;

_computing_data_collection       'Bruker Instrument Service V6.2.6'
_computing_cell_refinement       'SAINT V8.38A (Bruker AXS Inc., 2017)'
_computing_data_reduction        'SAINT V8.38A (Bruker AXS Inc., 2017)'
_computing_structure_solution    'SHELXT 2014/5 (Sheldrick, 2014)'
_computing_structure_refinement  'SHELXL 2014/7 (Sheldrick, 2014)'
_computing_molecular_graphics    ?
_computing_publication_material  ?
_refine_special_details          ?
_refine_ls_structure_factor_coef Fsqd
_refine_ls_matrix_type           full
_refine_ls_weighting_scheme      calc
_refine_ls_weighting_details     
'w=1/[\s^2^(Fo^2^)+(0.0453P)^2^+0.1673P] where P=(Fo^2^+2Fc^2^)/3'
_atom_sites_solution_primary     direct
_atom_sites_solution_secondary   difmap
_atom_sites_solution_hydrogens   mixed
_refine_ls_hydrogen_treatment    mixed
_refine_ls_extinction_method     none
_refine_ls_extinction_coef       .
_refine_ls_number_reflns         1679
_refine_ls_number_parameters     134
_refine_ls_number_restraints     0
_refine_ls_R_factor_all          0.0345
_refine_ls_R_factor_gt           0.0309
_refine_ls_wR_factor_ref         0.0821
_refine_ls_wR_factor_gt          0.0798
_refine_ls_goodness_of_fit_ref   1.055
_refine_ls_restrained_S_all      1.055
_refine_ls_shift/su_max          0.000
_refine_ls_shift/su_mean         0.000

loop_
_atom_site_label
_atom_site_type_symbol
_atom_site_fract_x
_atom_site_fract_y
_atom_site_fract_z
_atom_site_U_iso_or_equiv
_atom_site_adp_type
_atom_site_occupancy
_atom_site_site_symmetry_order
_atom_site_calc_flag
_atom_site_refinement_flags_posn
_atom_site_refinement_flags_adp
_atom_site_refinement_flags_occupancy
_atom_site_disorder_assembly
_atom_site_disorder_group
P1 P 0.58300(8) 0.17824(5) 0.22834(3) 0.01590(15) Uani 1 1 d . . . . .
H1 H 0.705(4) 0.108(3) 0.1474(17) 0.021(5) Uiso 1 1 d . . . . .
O11 O 0.3485(2) 0.24072(16) 0.17714(10) 0.0217(3) Uani 1 1 d . . . . .
O12 O 0.5359(2) 0.04538(16) 0.30954(10) 0.0203(3) Uani 1 1 d . . . . .
C2 C 0.8200(3) 0.3976(2) 0.31392(14) 0.0166(3) Uani 1 1 d . . . . .
H21 H 0.7923 0.4145 0.3964 0.020 Uiso 1 1 calc R U . . .
H22 H 1.0074 0.3878 0.3100 0.020 Uiso 1 1 calc R U . . .
N3 N 0.7796(3) 0.56718(18) 0.26866(11) 0.0134(3) Uani 1 1 d . . . . .
H31 H 0.605(4) 0.544(3) 0.2446(17) 0.022(5) Uiso 1 1 d . . . . .
C4 C 0.8589(3) 0.7462(2) 0.36096(13) 0.0155(3) Uani 1 1 d . . . . .
H41 H 0.8762 0.8572 0.3245 0.019 Uiso 1 1 calc R U . . .
H42 H 1.0364 0.7565 0.4060 0.019 Uiso 1 1 calc R U . . .
C5 C 0.6499(3) 0.7475(2) 0.44185(13) 0.0149(3) Uani 1 1 d . . . . .
O51 O 0.7431(2) 0.87942(17) 0.53633(10) 0.0231(3) Uani 1 1 d . . . . .
H511 H 0.623(6) 0.891(4) 0.586(3) 0.072(10) Uiso 1 1 d . . . . .
O52 O 0.4256(2) 0.63988(16) 0.41687(10) 0.0188(3) Uani 1 1 d . . . . .
C6 C 0.9196(3) 0.5926(2) 0.16579(14) 0.0177(3) Uani 1 1 d . . . . .
H61 H 0.9311 0.4675 0.1220 0.021 Uiso 1 1 calc R U . . .
H62 H 1.1054 0.6745 0.1924 0.021 Uiso 1 1 calc R U . . .
C7 C 0.7630(3) 0.6836(2) 0.08773(13) 0.0156(3) Uani 1 1 d . . . . .
O71 O 0.9064(2) 0.74559(17) 0.01093(10) 0.0202(3) Uani 1 1 d . . . . .
H711 H 0.806(5) 0.767(3) -0.043(2) 0.042(7) Uiso 1 1 d . . . . .
O72 O 0.5322(2) 0.68664(16) 0.09600(10) 0.0198(3) Uani 1 1 d . . . . .

loop_
_atom_site_aniso_label
_atom_site_aniso_U_11
_atom_site_aniso_U_22
_atom_site_aniso_U_33
_atom_site_aniso_U_23
_atom_site_aniso_U_13
_atom_site_aniso_U_12
P1 0.0214(2) 0.0136(2) 0.0136(2) 0.00231(15) 0.00537(15) 0.00564(16)
O11 0.0242(6) 0.0222(6) 0.0170(6) 0.0043(5) -0.0006(5) 0.0043(5)
O12 0.0308(6) 0.0155(6) 0.0180(6) 0.0046(4) 0.0085(5) 0.0097(5)
C2 0.0194(7) 0.0149(7) 0.0180(8) 0.0058(6) 0.0030(6) 0.0074(6)
N3 0.0129(6) 0.0143(6) 0.0141(6) 0.0035(5) 0.0034(5) 0.0049(5)
C4 0.0154(7) 0.0136(7) 0.0163(8) 0.0010(6) 0.0028(6) 0.0031(6)
C5 0.0155(7) 0.0141(7) 0.0160(7) 0.0040(6) 0.0021(6) 0.0055(6)
O51 0.0214(6) 0.0235(6) 0.0172(6) -0.0046(5) 0.0061(5) -0.0025(5)
O52 0.0135(5) 0.0190(6) 0.0216(6) 0.0003(5) 0.0032(4) 0.0032(4)
C6 0.0193(7) 0.0217(8) 0.0174(8) 0.0069(6) 0.0096(6) 0.0105(6)
C7 0.0178(7) 0.0145(7) 0.0132(7) 0.0000(6) 0.0026(6) 0.0040(6)
O71 0.0194(6) 0.0271(6) 0.0163(6) 0.0085(5) 0.0039(5) 0.0068(5)
O72 0.0164(6) 0.0254(6) 0.0190(6) 0.0040(5) 0.0038(4) 0.0085(5)

_geom_special_details            
;
 All esds (except the esd in the dihedral angle between two l.s. planes)
 are estimated using the full covariance matrix.  The cell esds are taken
 into account individually in the estimation of esds in distances, angles
 and torsion angles; correlations between esds in cell parameters are only
 used when they are defined by crystal symmetry.  An approximate (isotropic)
 treatment of cell esds is used for estimating esds involving l.s. planes.
;

loop_
_geom_bond_atom_site_label_1
_geom_bond_atom_site_label_2
_geom_bond_distance
_geom_bond_site_symmetry_2
_geom_bond_publ_flag
P1 O12 1.5005(12) . ?
P1 O11 1.5034(12) . ?
P1 C2 1.8321(16) . ?
P1 H1 1.293(19) . ?
C2 N3 1.5054(19) . ?
C2 H21 0.9900 . ?
C2 H22 0.9900 . ?
N3 C4 1.4918(19) . ?
N3 C6 1.4982(19) . ?
N3 H31 0.88(2) . ?
C4 C5 1.513(2) . ?
C4 H41 0.9900 . ?
C4 H42 0.9900 . ?
C5 O52 1.2129(19) . ?
C5 O51 1.3015(19) . ?
O51 H511 0.91(3) . ?
C6 C7 1.517(2) . ?
C6 H61 0.9900 . ?
C6 H62 0.9900 . ?
C7 O72 1.2082(19) . ?
C7 O71 1.3125(19) . ?
O71 H711 0.85(3) . ?

loop_
_geom_angle_atom_site_label_1
_geom_angle_atom_site_label_2
_geom_angle_atom_site_label_3
_geom_angle
_geom_angle_site_symmetry_1
_geom_angle_site_symmetry_3
_geom_angle_publ_flag
O12 P1 O11 118.98(7) . . ?
O12 P1 C2 105.84(7) . . ?
O11 P1 C2 105.06(7) . . ?
O12 P1 H1 108.5(9) . . ?
O11 P1 H1 110.7(9) . . ?
C2 P1 H1 106.9(9) . . ?
N3 C2 P1 110.72(10) . . ?
N3 C2 H21 109.5 . . ?
P1 C2 H21 109.5 . . ?
N3 C2 H22 109.5 . . ?
P1 C2 H22 109.5 . . ?
H21 C2 H22 108.1 . . ?
C4 N3 C6 110.68(12) . . ?
C4 N3 C2 112.46(12) . . ?
C6 N3 C2 112.52(12) . . ?
C4 N3 H31 107.5(13) . . ?
C6 N3 H31 107.0(13) . . ?
C2 N3 H31 106.4(13) . . ?
N3 C4 C5 110.43(12) . . ?
N3 C4 H41 109.6 . . ?
C5 C4 H41 109.6 . . ?
N3 C4 H42 109.6 . . ?
C5 C4 H42 109.6 . . ?
H41 C4 H42 108.1 . . ?
O52 C5 O51 126.67(15) . . ?
O52 C5 C4 122.35(14) . . ?
O51 C5 C4 110.96(13) . . ?
C5 O51 H511 115(2) . . ?
N3 C6 C7 109.35(12) . . ?
N3 C6 H61 109.8 . . ?
C7 C6 H61 109.8 . . ?
N3 C6 H62 109.8 . . ?
C7 C6 H62 109.8 . . ?
H61 C6 H62 108.3 . . ?
O72 C7 O71 127.06(15) . . ?
O72 C7 C6 121.69(14) . . ?
O71 C7 C6 111.17(13) . . ?
C7 O71 H711 110.5(16) . . ?

_refine_diff_density_max         0.253
_refine_diff_density_min         -0.375
_refine_diff_density_rms         0.071

_shelx_res_file                  
;

    idampin.res created by SHELXL-2014/7


TITL cu_pu_idampin_kotek_0m_a.res in P-1
REM Old TITL cu_pu_idampin_kotek_0m in P-1
REM SHELXT solution in P-1
REM R1 0.079,  Rweak 0.005,  Alpha 0.034,  Orientation as input
REM Formula found by SHELXT:  C5 N O6 P
CELL  1.54178   5.1523   7.4078  11.8502  101.004   95.811  103.446
ZERR    2.000   0.0006   0.0009   0.0014    0.005    0.005    0.005
LATT  1
SFAC C  H  N  O  P
UNIT 10 20 2  12 2
TEMP -153.170
SIZE 0.037 0.088 0.149
L.S. 8
BOND $H
LIST 4
ACTA
HTAB
FMAP 2
PLAN -10
WGHT    0.045300    0.167300
FVAR       1.72522
P1    5    0.583005    0.178244    0.228337    11.00000    0.02144    0.01356 =
         0.01357    0.00231    0.00537    0.00564
H1    2    0.705123    0.107823    0.147412    11.00000    0.02139
O11   4    0.348548    0.240720    0.177143    11.00000    0.02424    0.02216 =
         0.01703    0.00430   -0.00056    0.00430
O12   4    0.535924    0.045375    0.309545    11.00000    0.03080    0.01546 =
         0.01805    0.00462    0.00850    0.00967
C2    1    0.819991    0.397563    0.313920    11.00000    0.01935    0.01488 =
         0.01805    0.00581    0.00301    0.00737
AFIX  23
H21   2    0.792337    0.414505    0.396358    11.00000   -1.20000
H22   2    1.007420    0.387818    0.310015    11.00000   -1.20000
AFIX   0
N3    3    0.779564    0.567178    0.268657    11.00000    0.01292    0.01432 =
         0.01407    0.00353    0.00336    0.00486
H31   2    0.604866    0.543886    0.244604    11.00000    0.02206
REM ---------------------------------------------------------------------------
C4    1    0.858870    0.746180    0.360960    11.00000    0.01537    0.01362 =
         0.01634    0.00101    0.00280    0.00310
AFIX  23
H41   2    0.876210    0.857203    0.324519    11.00000   -1.20000
H42   2    1.036398    0.756468    0.405960    11.00000   -1.20000
AFIX   0
C5    1    0.649906    0.747543    0.441851    11.00000    0.01550    0.01414 =
         0.01603    0.00398    0.00212    0.00547
O51   4    0.743082    0.879422    0.536332    11.00000    0.02136    0.02352 =
         0.01718   -0.00465    0.00608   -0.00246
H511  2    0.622780    0.890580    0.586230    11.00000    0.07201
O52   4    0.425610    0.639881    0.416869    11.00000    0.01353    0.01898 =
         0.02162    0.00032    0.00319    0.00319
REM ---------------------------------------------------------------------------
C6    1    0.919591    0.592604    0.165788    11.00000    0.01932    0.02171 =
         0.01738    0.00693    0.00956    0.01049
AFIX  23
H61   2    0.931099    0.467506    0.121958    11.00000   -1.20000
H62   2    1.105433    0.674538    0.192363    11.00000   -1.20000
AFIX   0
C7    1    0.763038    0.683584    0.087734    11.00000    0.01780    0.01451 =
         0.01316   -0.00002    0.00261    0.00399
O71   4    0.906396    0.745590    0.010934    11.00000    0.01936    0.02711 =
         0.01627    0.00846    0.00386    0.00682
H711  2    0.806175    0.767468   -0.043292    11.00000    0.04201
O72   4    0.532206    0.686639    0.095998    11.00000    0.01636    0.02537 =
         0.01900    0.00395    0.00383    0.00847

HKLF 4

REM  cu_pu_idampin_kotek_0m_a.res in P-1
REM R1 =  0.0309 for    1527 Fo > 4sig(Fo)  and  0.0345 for all    1679 data
REM    134 parameters refined using      0 restraints

END

WGHT      0.0453      0.1673

REM Instructions for potential hydrogen bonds
EQIV $1 -x+1, -y+1, -z+1
HTAB C2 O52_$1
EQIV $2 x+1, y, z
HTAB C2 O52_$2
HTAB N3 O11
HTAB N3 O72
EQIV $3 x, y+1, z
HTAB C4 O12_$3
HTAB C4 O52_$2
HTAB O51 O12_$1
EQIV $4 -x+2, -y+1, -z
HTAB C6 O71_$4
HTAB C6 O72_$2
EQIV $5 -x+1, -y+1, -z
HTAB O71 O11_$5

REM Highest difference peak  0.253,  deepest hole -0.375,  1-sigma level  0.071
Q1    1   0.7113  0.2961  0.2711  11.00000  0.05    0.25
Q2    1   0.7583  0.7395  0.4005  11.00000  0.05    0.24
Q3    1   0.8818  0.1179  0.1413  11.00000  0.05    0.24
Q4    1   0.6664  0.7539  0.1193  11.00000  0.05    0.21
Q5    1   0.7073  0.4373  0.3860  11.00000  0.05    0.21
Q6    1   0.0968  0.0615  0.1985  11.00000  0.05    0.21
Q7    1   0.2729  0.3226  0.2611  11.00000  0.05    0.21
Q8    1   0.8579  0.5975  0.2205  11.00000  0.05    0.20
Q9    1   0.7915  0.7978  0.5763  11.00000  0.05    0.20
Q10   1   1.3431  0.6154  0.1585  11.00000  0.05    0.20
;
_shelx_res_checksum              3909
####################################################################### 
# 
# This file contains crystal structure data downloaded from the 
# Cambridge Structural Database (CSD) hosted by the Cambridge 
# Crystallographic Data Centre (CCDC).
# 
# Full information about CCDC data access policies and citation 
# guidelines are available at http://www.ccdc.cam.ac.uk/access/V1 
# 
# Audit and citation data items may have been added by the CCDC. 
# Please retain this information to preserve the provenance of 
# this file and to allow appropriate attribution of the data. 
# 
#######################################################################

data_dbampph
_database_code_depnum_ccdc_archive 'CCDC 1984989'
loop_
_audit_author_name
_audit_author_address
'Jan Kotek'
;Faculty of Science, Charles University, Prague
Czech Republic
;
_audit_update_record             
;
2020-02-19 deposited with the CCDC.	2020-05-15 downloaded from the CCDC.
;

_audit_creation_method           SHELXL-2014/7
_shelx_SHELXL_version_number     2014/7
_chemical_name_systematic        ?
_chemical_name_common            ?
_chemical_melting_point          ?
_chemical_formula_moiety         'C21 H22 N O2 P, C6 H7 O3 P'
_chemical_formula_sum            'C27 H29 N O5 P2'
_chemical_formula_weight         509.45

loop_
_atom_type_symbol
_atom_type_description
_atom_type_scat_dispersion_real
_atom_type_scat_dispersion_imag
_atom_type_scat_source
C C 0.0033 0.0016 'International Tables Vol C Tables 4.2.6.8 and 6.1.1.4'
H H 0.0000 0.0000 'International Tables Vol C Tables 4.2.6.8 and 6.1.1.4'
N N 0.0061 0.0033 'International Tables Vol C Tables 4.2.6.8 and 6.1.1.4'
O O 0.0106 0.0060 'International Tables Vol C Tables 4.2.6.8 and 6.1.1.4'
P P 0.1023 0.0942 'International Tables Vol C Tables 4.2.6.8 and 6.1.1.4'

_space_group_crystal_system      monoclinic
_space_group_IT_number           14
_space_group_name_H-M_alt        'P 21/c'
_space_group_name_Hall           '-P 2ybc'

_shelx_space_group_comment       
;
The symmetry employed for this shelxl refinement is uniquely defined
by the following loop, which should always be used as a source of
symmetry information in preference to the above space-group names.
They are only intended as comments.
;

loop_
_space_group_symop_operation_xyz
'x, y, z'
'-x, y+1/2, -z+1/2'
'-x, -y, -z'
'x, -y-1/2, z-1/2'

_cell_length_a                   9.4746(4)
_cell_length_b                   11.3717(5)
_cell_length_c                   23.1551(10)
_cell_angle_alpha                90
_cell_angle_beta                 91.9900(10)
_cell_angle_gamma                90
_cell_volume                     2493.28(19)
_cell_formula_units_Z            4
_cell_measurement_temperature    120(2)
_cell_measurement_reflns_used    9882
_cell_measurement_theta_min      2.5113
_cell_measurement_theta_max      27.5362

_exptl_crystal_description       prism
_exptl_crystal_colour            colourless
_exptl_crystal_density_meas      ?
_exptl_crystal_density_method    ?
_exptl_crystal_density_diffrn    1.357
_exptl_crystal_F_000             1072
_exptl_transmission_factor_min   ?
_exptl_transmission_factor_max   ?
_exptl_crystal_size_max          0.439
_exptl_crystal_size_mid          0.163
_exptl_crystal_size_min          0.096
_exptl_absorpt_coefficient_mu    0.213
_shelx_estimated_absorpt_T_min   0.912
_shelx_estimated_absorpt_T_max   0.980
_exptl_absorpt_correction_type   Multi-Scan
_exptl_absorpt_correction_T_min  0.92
_exptl_absorpt_correction_T_max  0.98
_exptl_absorpt_process_details   
;
SADABS-2016/2 - Bruker AXS area detector scaling and absorption correction
;
_exptl_absorpt_special_details   ?
_diffrn_ambient_temperature      120(2)
_diffrn_radiation_wavelength     0.71073
_diffrn_radiation_type           MoK\a
_diffrn_radiation_source         'fine-focus sealed tube'
_diffrn_radiation_monochromator  graphite
_diffrn_measurement_device_type  'Bruker APEX-II CCD'
_diffrn_measurement_method       '\f and \w scans'
_diffrn_detector_area_resol_mean 8.3333
_diffrn_reflns_number            29936
_diffrn_reflns_av_unetI/netI     0.0191
_diffrn_reflns_av_R_equivalents  0.0262
_diffrn_reflns_limit_h_min       -12
_diffrn_reflns_limit_h_max       12
_diffrn_reflns_limit_k_min       -14
_diffrn_reflns_limit_k_max       14
_diffrn_reflns_limit_l_min       -30
_diffrn_reflns_limit_l_max       29
_diffrn_reflns_theta_min         2.511
_diffrn_reflns_theta_max         27.537
_diffrn_reflns_theta_full        25.242
_diffrn_measured_fraction_theta_max 0.997
_diffrn_measured_fraction_theta_full 0.998
_diffrn_reflns_Laue_measured_fraction_max 0.997
_diffrn_reflns_Laue_measured_fraction_full 0.998
_diffrn_reflns_point_group_measured_fraction_max 0.997
_diffrn_reflns_point_group_measured_fraction_full 0.998
_reflns_number_total             5741
_reflns_number_gt                4966
_reflns_threshold_expression     'I > 2\s(I)'
_reflns_Friedel_coverage         0.000
_reflns_Friedel_fraction_max     .
_reflns_Friedel_fraction_full    .

_reflns_special_details          
;
 Reflections were merged by SHELXL according to the crystal
 class for the calculation of statistics and refinement.
 
 _reflns_Friedel_fraction is defined as the number of unique
 Friedel pairs measured divided by the number that would be
 possible theoretically, ignoring centric projections and
 systematic absences.
;

_computing_data_collection       'Bruker Instrument Service V6.2.10'
_computing_cell_refinement       'SAINT V8.38A (Bruker AXS Inc., 2017)'
_computing_data_reduction        'SAINT V8.38A (Bruker AXS Inc., 2017)'
_computing_structure_solution    'SHELXT 2014/5 (Sheldrick, 2014)'
_computing_structure_refinement  'SHELXL 2014/7 (Sheldrick, 2014)'
_computing_molecular_graphics    ?
_computing_publication_material  ?
_refine_special_details          ?
_refine_ls_structure_factor_coef Fsqd
_refine_ls_matrix_type           full
_refine_ls_weighting_scheme      calc
_refine_ls_weighting_details     
'w=1/[\s^2^(Fo^2^)+(0.0305P)^2^+1.7355P] where P=(Fo^2^+2Fc^2^)/3'
_atom_sites_solution_primary     direct
_atom_sites_solution_secondary   difmap
_atom_sites_solution_hydrogens   mixed
_refine_ls_hydrogen_treatment    mixed
_refine_ls_extinction_method     'SHELXL-2014/7 (Sheldrick 2014'
_refine_ls_extinction_coef       0.0062(6)
_refine_ls_extinction_expression Fc^*^=kFc[1+0.001xFc^2^\l^3^/sin(2\q)]^-1/4^
_refine_ls_number_reflns         5741
_refine_ls_number_parameters     329
_refine_ls_number_restraints     0
_refine_ls_R_factor_all          0.0420
_refine_ls_R_factor_gt           0.0337
_refine_ls_wR_factor_ref         0.0840
_refine_ls_wR_factor_gt          0.0787
_refine_ls_goodness_of_fit_ref   1.045
_refine_ls_restrained_S_all      1.045
_refine_ls_shift/su_max          0.001
_refine_ls_shift/su_mean         0.000

loop_
_atom_site_label
_atom_site_type_symbol
_atom_site_fract_x
_atom_site_fract_y
_atom_site_fract_z
_atom_site_U_iso_or_equiv
_atom_site_adp_type
_atom_site_occupancy
_atom_site_site_symmetry_order
_atom_site_calc_flag
_atom_site_refinement_flags_posn
_atom_site_refinement_flags_adp
_atom_site_refinement_flags_occupancy
_atom_site_disorder_assembly
_atom_site_disorder_group
P1 P 0.36134(4) 0.47913(3) 0.72904(2) 0.01728(9) Uani 1 1 d . . . . .
O11 O 0.45050(10) 0.51193(9) 0.67902(4) 0.0223(2) Uani 1 1 d . . . . .
O12 O 0.38730(10) 0.35800(9) 0.75332(4) 0.0222(2) Uani 1 1 d . . . . .
C2 C 0.38862(14) 0.58886(13) 0.78727(6) 0.0195(3) Uani 1 1 d . . . . .
H21 H 0.3938 0.6677 0.7693 0.023 Uiso 1 1 calc R U . . .
H22 H 0.3046 0.5881 0.8115 0.023 Uiso 1 1 calc R U . . .
N3 N 0.51710(11) 0.57240(10) 0.82592(5) 0.0167(2) Uani 1 1 d . . . . .
H31 H 0.503(2) 0.5063(17) 0.8487(8) 0.036(5) Uiso 1 1 d . . . . .
C4 C 0.54193(14) 0.67777(12) 0.86504(6) 0.0191(3) Uani 1 1 d . . . . .
H41 H 0.6289 0.6641 0.8890 0.023 Uiso 1 1 calc R U . . .
H42 H 0.5581 0.7478 0.8408 0.023 Uiso 1 1 calc R U . . .
C5 C 0.42242(14) 0.70363(12) 0.90436(6) 0.0183(3) Uani 1 1 d . . . . .
C6 C 0.33968(15) 0.80328(13) 0.89543(6) 0.0232(3) Uani 1 1 d . . . . .
H61 H 0.3547 0.8526 0.8631 0.028 Uiso 1 1 calc R U . . .
C7 C 0.23473(16) 0.83100(15) 0.93383(7) 0.0286(3) Uani 1 1 d . . . . .
H71 H 0.1779 0.8989 0.9274 0.034 Uiso 1 1 calc R U . . .
C8 C 0.21297(16) 0.76007(15) 0.98120(7) 0.0286(3) Uani 1 1 d . . . . .
H81 H 0.1412 0.7792 1.0073 0.034 Uiso 1 1 calc R U . . .
C9 C 0.29591(16) 0.66112(14) 0.99062(6) 0.0267(3) Uani 1 1 d . . . . .
H91 H 0.2812 0.6124 1.0232 0.032 Uiso 1 1 calc R U . . .
C10 C 0.40038(15) 0.63331(13) 0.95247(6) 0.0229(3) Uani 1 1 d . . . . .
H101 H 0.4575 0.5657 0.9592 0.028 Uiso 1 1 calc R U . . .
C11 C 0.64571(14) 0.54941(13) 0.79063(6) 0.0206(3) Uani 1 1 d . . . . .
H111 H 0.6312 0.4751 0.7690 0.025 Uiso 1 1 calc R U . . .
H112 H 0.6543 0.6135 0.7620 0.025 Uiso 1 1 calc R U . . .
C12 C 0.78220(14) 0.54091(12) 0.82588(6) 0.0191(3) Uani 1 1 d . . . . .
C13 C 0.88035(15) 0.63123(13) 0.82204(6) 0.0229(3) Uani 1 1 d . . . . .
H131 H 0.8567 0.6998 0.8004 0.028 Uiso 1 1 calc R U . . .
C14 C 1.01214(15) 0.62231(14) 0.84945(7) 0.0264(3) Uani 1 1 d . . . . .
H141 H 1.0787 0.6843 0.8464 0.032 Uiso 1 1 calc R U . . .
C15 C 1.04645(15) 0.52287(15) 0.88134(7) 0.0283(3) Uani 1 1 d . . . . .
H151 H 1.1372 0.5160 0.8998 0.034 Uiso 1 1 calc R U . . .
C16 C 0.94827(16) 0.43314(15) 0.88644(7) 0.0280(3) Uani 1 1 d . . . . .
H161 H 0.9714 0.3657 0.9090 0.034 Uiso 1 1 calc R U . . .
C17 C 0.81624(15) 0.44165(13) 0.85862(6) 0.0227(3) Uani 1 1 d . . . . .
H171 H 0.7495 0.3799 0.8620 0.027 Uiso 1 1 calc R U . . .
C18 C 0.17678(14) 0.49776(12) 0.70983(6) 0.0197(3) Uani 1 1 d . . . . .
C19 C 0.07729(15) 0.42137(13) 0.73234(6) 0.0225(3) Uani 1 1 d . . . . .
H191 H 0.1065 0.3625 0.7593 0.027 Uiso 1 1 calc R U . . .
C20 C -0.06440(15) 0.43117(14) 0.71542(7) 0.0265(3) Uani 1 1 d . . . . .
H201 H -0.1310 0.3768 0.7295 0.032 Uiso 1 1 calc R U . . .
C21 C -0.10866(15) 0.51961(15) 0.67821(7) 0.0290(3) Uani 1 1 d . . . . .
H211 H -0.2059 0.5268 0.6673 0.035 Uiso 1 1 calc R U . . .
C22 C -0.01145(17) 0.59785(16) 0.65672(7) 0.0322(4) Uani 1 1 d . . . . .
H221 H -0.0424 0.6595 0.6317 0.039 Uiso 1 1 calc R U . . .
C23 C 0.13130(16) 0.58629(14) 0.67174(7) 0.0274(3) Uani 1 1 d . . . . .
H231 H 0.1980 0.6387 0.6561 0.033 Uiso 1 1 calc R U . . .
P2 P 0.56588(4) 0.76708(3) 0.60744(2) 0.01816(10) Uani 1 1 d . . . . .
O21 O 0.43777(10) 0.68398(10) 0.61350(5) 0.0258(2) Uani 1 1 d . . . . .
H21O H 0.446(3) 0.623(2) 0.6389(11) 0.070(8) Uiso 1 1 d . . . . .
O22 O 0.67475(11) 0.74283(10) 0.65834(5) 0.0239(2) Uani 1 1 d . . . . .
H22O H 0.652(2) 0.785(2) 0.6893(10) 0.053(6) Uiso 1 1 d . . . . .
O23 O 0.52152(11) 0.89236(9) 0.60360(4) 0.0243(2) Uani 1 1 d . . . . .
C24 C 0.65672(14) 0.72310(12) 0.54438(6) 0.0187(3) Uani 1 1 d . . . . .
C25 C 0.64059(17) 0.61157(14) 0.52067(7) 0.0280(3) Uani 1 1 d . . . . .
H251 H 0.5785 0.5567 0.5375 0.034 Uiso 1 1 calc R U . . .
C26 C 0.71542(19) 0.57980(15) 0.47214(7) 0.0351(4) Uani 1 1 d . . . . .
H261 H 0.7028 0.5039 0.4556 0.042 Uiso 1 1 calc R U . . .
C27 C 0.80741(17) 0.65825(16) 0.44823(7) 0.0326(4) Uani 1 1 d . . . . .
H271 H 0.8594 0.6359 0.4156 0.039 Uiso 1 1 calc R U . . .
C28 C 0.82435(16) 0.76962(16) 0.47163(7) 0.0300(3) Uani 1 1 d . . . . .
H281 H 0.8880 0.8236 0.4551 0.036 Uiso 1 1 calc R U . . .
C29 C 0.74842(15) 0.80238(14) 0.51917(6) 0.0242(3) Uani 1 1 d . . . . .
H291 H 0.7590 0.8794 0.5347 0.029 Uiso 1 1 calc R U . . .

loop_
_atom_site_aniso_label
_atom_site_aniso_U_11
_atom_site_aniso_U_22
_atom_site_aniso_U_33
_atom_site_aniso_U_23
_atom_site_aniso_U_13
_atom_site_aniso_U_12
P1 0.01743(17) 0.01913(18) 0.01535(17) -0.00074(13) 0.00137(12) 0.00150(13)
O11 0.0219(5) 0.0259(5) 0.0195(5) 0.0018(4) 0.0050(4) 0.0027(4)
O12 0.0272(5) 0.0207(5) 0.0187(5) 0.0012(4) 0.0010(4) 0.0030(4)
C2 0.0162(6) 0.0229(7) 0.0195(6) -0.0033(5) 0.0000(5) 0.0028(5)
N3 0.0145(5) 0.0188(6) 0.0169(5) -0.0009(5) 0.0013(4) -0.0007(4)
C4 0.0169(6) 0.0196(7) 0.0209(7) -0.0033(5) 0.0018(5) -0.0035(5)
C5 0.0161(6) 0.0204(7) 0.0182(6) -0.0035(5) -0.0010(5) -0.0031(5)
C6 0.0242(7) 0.0230(7) 0.0224(7) -0.0009(6) 0.0005(5) 0.0000(6)
C7 0.0258(7) 0.0310(8) 0.0291(8) -0.0054(6) 0.0011(6) 0.0064(6)
C8 0.0230(7) 0.0397(9) 0.0234(7) -0.0079(7) 0.0053(6) -0.0014(6)
C9 0.0282(8) 0.0339(8) 0.0183(7) -0.0006(6) 0.0033(6) -0.0049(6)
C10 0.0233(7) 0.0248(7) 0.0206(7) -0.0007(6) -0.0005(5) 0.0000(6)
C11 0.0154(6) 0.0262(7) 0.0205(7) 0.0008(6) 0.0045(5) 0.0022(5)
C12 0.0159(6) 0.0219(7) 0.0199(6) -0.0014(5) 0.0040(5) 0.0020(5)
C13 0.0223(7) 0.0199(7) 0.0270(7) -0.0008(6) 0.0071(5) 0.0003(5)
C14 0.0192(7) 0.0283(8) 0.0320(8) -0.0077(6) 0.0074(6) -0.0056(6)
C15 0.0158(7) 0.0412(9) 0.0279(8) -0.0059(7) -0.0014(5) 0.0017(6)
C16 0.0247(7) 0.0314(8) 0.0278(8) 0.0062(6) 0.0003(6) 0.0054(6)
C17 0.0184(6) 0.0230(7) 0.0267(7) 0.0025(6) 0.0035(5) -0.0013(5)
C18 0.0196(6) 0.0216(7) 0.0179(6) -0.0050(5) 0.0008(5) 0.0008(5)
C19 0.0241(7) 0.0219(7) 0.0218(7) -0.0049(6) 0.0044(5) 0.0003(6)
C20 0.0218(7) 0.0266(8) 0.0315(8) -0.0095(6) 0.0059(6) -0.0033(6)
C21 0.0181(7) 0.0343(9) 0.0344(8) -0.0096(7) -0.0016(6) 0.0020(6)
C22 0.0257(8) 0.0346(9) 0.0361(9) 0.0055(7) -0.0034(6) 0.0047(7)
C23 0.0222(7) 0.0295(8) 0.0304(8) 0.0041(6) 0.0007(6) 0.0002(6)
P2 0.01707(17) 0.01986(19) 0.01759(17) 0.00001(13) 0.00114(12) 0.00341(13)
O21 0.0191(5) 0.0323(6) 0.0260(5) 0.0088(5) 0.0006(4) -0.0006(4)
O22 0.0228(5) 0.0281(6) 0.0206(5) -0.0036(4) -0.0030(4) 0.0073(4)
O23 0.0288(5) 0.0226(5) 0.0216(5) -0.0023(4) 0.0010(4) 0.0078(4)
C24 0.0161(6) 0.0208(7) 0.0191(6) 0.0000(5) 0.0003(5) 0.0033(5)
C25 0.0332(8) 0.0212(7) 0.0299(8) -0.0022(6) 0.0071(6) -0.0009(6)
C26 0.0457(10) 0.0277(8) 0.0323(9) -0.0086(7) 0.0060(7) 0.0073(7)
C27 0.0319(8) 0.0430(10) 0.0234(7) -0.0011(7) 0.0072(6) 0.0125(7)
C28 0.0227(7) 0.0411(9) 0.0266(8) 0.0043(7) 0.0058(6) -0.0008(7)
C29 0.0223(7) 0.0247(7) 0.0255(7) -0.0009(6) 0.0011(6) -0.0022(6)

_geom_special_details            
;
 All esds (except the esd in the dihedral angle between two l.s. planes)
 are estimated using the full covariance matrix.  The cell esds are taken
 into account individually in the estimation of esds in distances, angles
 and torsion angles; correlations between esds in cell parameters are only
 used when they are defined by crystal symmetry.  An approximate (isotropic)
 treatment of cell esds is used for estimating esds involving l.s. planes.
;

loop_
_geom_bond_atom_site_label_1
_geom_bond_atom_site_label_2
_geom_bond_distance
_geom_bond_site_symmetry_2
_geom_bond_publ_flag
P1 O11 1.5039(10) . ?
P1 O12 1.5048(10) . ?
P1 C18 1.8018(14) . ?
P1 C2 1.8487(14) . ?
C2 N3 1.4974(17) . ?
C2 H21 0.9900 . ?
C2 H22 0.9900 . ?
N3 C11 1.5134(16) . ?
N3 C4 1.5155(17) . ?
N3 H31 0.93(2) . ?
C4 C5 1.5063(18) . ?
C4 H41 0.9900 . ?
C4 H42 0.9900 . ?
C5 C6 1.389(2) . ?
C5 C10 1.393(2) . ?
C6 C7 1.393(2) . ?
C6 H61 0.9500 . ?
C7 C8 1.383(2) . ?
C7 H71 0.9500 . ?
C8 C9 1.385(2) . ?
C8 H81 0.9500 . ?
C9 C10 1.386(2) . ?
C9 H91 0.9500 . ?
C10 H101 0.9500 . ?
C11 C12 1.5082(19) . ?
C11 H111 0.9900 . ?
C11 H112 0.9900 . ?
C12 C13 1.390(2) . ?
C12 C17 1.391(2) . ?
C13 C14 1.385(2) . ?
C13 H131 0.9500 . ?
C14 C15 1.383(2) . ?
C14 H141 0.9500 . ?
C15 C16 1.389(2) . ?
C15 H151 0.9500 . ?
C16 C17 1.390(2) . ?
C16 H161 0.9500 . ?
C17 H171 0.9500 . ?
C18 C19 1.396(2) . ?
C18 C23 1.397(2) . ?
C19 C20 1.390(2) . ?
C19 H191 0.9500 . ?
C20 C21 1.380(2) . ?
C20 H201 0.9500 . ?
C21 C22 1.385(2) . ?
C21 H211 0.9500 . ?
C22 C23 1.391(2) . ?
C22 H221 0.9500 . ?
C23 H231 0.9500 . ?
P2 O23 1.4871(11) . ?
P2 O21 1.5485(11) . ?
P2 O22 1.5634(10) . ?
P2 C24 1.7917(14) . ?
O21 H21O 0.91(3) . ?
O22 H22O 0.90(2) . ?
C24 C25 1.388(2) . ?
C24 C29 1.394(2) . ?
C25 C26 1.397(2) . ?
C25 H251 0.9500 . ?
C26 C27 1.377(3) . ?
C26 H261 0.9500 . ?
C27 C28 1.385(2) . ?
C27 H271 0.9500 . ?
C28 C29 1.387(2) . ?
C28 H281 0.9500 . ?
C29 H291 0.9500 . ?

loop_
_geom_angle_atom_site_label_1
_geom_angle_atom_site_label_2
_geom_angle_atom_site_label_3
_geom_angle
_geom_angle_site_symmetry_1
_geom_angle_site_symmetry_3
_geom_angle_publ_flag
O11 P1 O12 115.21(6) . . ?
O11 P1 C18 110.31(6) . . ?
O12 P1 C18 110.15(6) . . ?
O11 P1 C2 109.04(6) . . ?
O12 P1 C2 109.17(6) . . ?
C18 P1 C2 102.15(6) . . ?
N3 C2 P1 116.21(9) . . ?
N3 C2 H21 108.2 . . ?
P1 C2 H21 108.2 . . ?
N3 C2 H22 108.2 . . ?
P1 C2 H22 108.2 . . ?
H21 C2 H22 107.4 . . ?
C2 N3 C11 110.60(10) . . ?
C2 N3 C4 111.38(10) . . ?
C11 N3 C4 110.38(10) . . ?
C2 N3 H31 108.3(12) . . ?
C11 N3 H31 107.3(12) . . ?
C4 N3 H31 108.8(12) . . ?
C5 C4 N3 114.29(11) . . ?
C5 C4 H41 108.7 . . ?
N3 C4 H41 108.7 . . ?
C5 C4 H42 108.7 . . ?
N3 C4 H42 108.7 . . ?
H41 C4 H42 107.6 . . ?
C6 C5 C10 119.20(13) . . ?
C6 C5 C4 120.09(13) . . ?
C10 C5 C4 120.53(13) . . ?
C5 C6 C7 120.08(14) . . ?
C5 C6 H61 120.0 . . ?
C7 C6 H61 120.0 . . ?
C8 C7 C6 120.25(15) . . ?
C8 C7 H71 119.9 . . ?
C6 C7 H71 119.9 . . ?
C7 C8 C9 119.96(14) . . ?
C7 C8 H81 120.0 . . ?
C9 C8 H81 120.0 . . ?
C8 C9 C10 119.90(14) . . ?
C8 C9 H91 120.0 . . ?
C10 C9 H91 120.0 . . ?
C9 C10 C5 120.60(14) . . ?
C9 C10 H101 119.7 . . ?
C5 C10 H101 119.7 . . ?
C12 C11 N3 114.21(11) . . ?
C12 C11 H111 108.7 . . ?
N3 C11 H111 108.7 . . ?
C12 C11 H112 108.7 . . ?
N3 C11 H112 108.7 . . ?
H111 C11 H112 107.6 . . ?
C13 C12 C17 119.42(13) . . ?
C13 C12 C11 118.75(13) . . ?
C17 C12 C11 121.67(13) . . ?
C14 C13 C12 120.74(14) . . ?
C14 C13 H131 119.6 . . ?
C12 C13 H131 119.6 . . ?
C15 C14 C13 119.74(14) . . ?
C15 C14 H141 120.1 . . ?
C13 C14 H141 120.1 . . ?
C14 C15 C16 120.04(14) . . ?
C14 C15 H151 120.0 . . ?
C16 C15 H151 120.0 . . ?
C15 C16 C17 120.26(14) . . ?
C15 C16 H161 119.9 . . ?
C17 C16 H161 119.9 . . ?
C16 C17 C12 119.78(14) . . ?
C16 C17 H171 120.1 . . ?
C12 C17 H171 120.1 . . ?
C19 C18 C23 119.13(13) . . ?
C19 C18 P1 119.79(11) . . ?
C23 C18 P1 121.07(11) . . ?
C20 C19 C18 120.20(14) . . ?
C20 C19 H191 119.9 . . ?
C18 C19 H191 119.9 . . ?
C21 C20 C19 120.27(14) . . ?
C21 C20 H201 119.9 . . ?
C19 C20 H201 119.9 . . ?
C20 C21 C22 120.06(14) . . ?
C20 C21 H211 120.0 . . ?
C22 C21 H211 120.0 . . ?
C21 C22 C23 120.15(15) . . ?
C21 C22 H221 119.9 . . ?
C23 C22 H221 119.9 . . ?
C22 C23 C18 120.13(15) . . ?
C22 C23 H231 119.9 . . ?
C18 C23 H231 119.9 . . ?
O23 P2 O21 111.67(6) . . ?
O23 P2 O22 113.06(6) . . ?
O21 P2 O22 108.83(6) . . ?
O23 P2 C24 111.19(6) . . ?
O21 P2 C24 107.68(6) . . ?
O22 P2 C24 104.01(6) . . ?
P2 O21 H21O 118.2(16) . . ?
P2 O22 H22O 109.5(14) . . ?
C25 C24 C29 119.13(13) . . ?
C25 C24 P2 121.86(11) . . ?
C29 C24 P2 119.00(11) . . ?
C24 C25 C26 120.16(15) . . ?
C24 C25 H251 119.9 . . ?
C26 C25 H251 119.9 . . ?
C27 C26 C25 120.13(16) . . ?
C27 C26 H261 119.9 . . ?
C25 C26 H261 119.9 . . ?
C26 C27 C28 120.11(14) . . ?
C26 C27 H271 119.9 . . ?
C28 C27 H271 119.9 . . ?
C27 C28 C29 120.01(15) . . ?
C27 C28 H281 120.0 . . ?
C29 C28 H281 120.0 . . ?
C28 C29 C24 120.44(15) . . ?
C28 C29 H291 119.8 . . ?
C24 C29 H291 119.8 . . ?

_refine_diff_density_max         0.342
_refine_diff_density_min         -0.389
_refine_diff_density_rms         0.048

_shelx_res_file                  
;

    dbampph.res created by SHELXL-2014/7


TITL pu_dbampph_kotek_0m_a.res in P2(1)/c
REM Old TITL pu_dbampph_kotek_0m in P2(1)/c
REM SHELXT solution in P2(1)/c
REM R1 0.094,  Rweak 0.002,  Alpha 0.021,  Orientation as input
REM Formula found by SHELXT:  C27 N O5 P2
CELL  0.71073   9.4746  11.3717  23.1551   90.000   91.990   90.000
ZERR    4.000   0.0004   0.0005   0.0010    0.000    0.001    0.000
LATT  1
SYMM -X, 1/2+Y, 1/2-Z
SFAC C H N O P
UNIT 108 116 4 20 8
TEMP -153.120
SIZE 0.096 0.163 0.439
L.S. 8
BOND $H
HTAB
LIST 4
ACTA
FMAP 2
PLAN -10
WGHT    0.030500    1.735500
EXTI    0.006166
FVAR       0.57734
P1    5    0.361343    0.479132    0.729038    11.00000    0.01743    0.01913 =
         0.01535   -0.00074    0.00137    0.00150
O11   4    0.450504    0.511929    0.679024    11.00000    0.02187    0.02592 =
         0.01951    0.00175    0.00499    0.00271
O12   4    0.387299    0.358004    0.753325    11.00000    0.02722    0.02073 =
         0.01875    0.00121    0.00102    0.00303
C2    1    0.388621    0.588859    0.787268    11.00000    0.01616    0.02291 =
         0.01954   -0.00332    0.00002    0.00281
AFIX  23
H21   2    0.393799    0.667695    0.769328    11.00000   -1.20000
H22   2    0.304600    0.588090    0.811517    11.00000   -1.20000
AFIX   0
N3    3    0.517102    0.572398    0.825923    11.00000    0.01451    0.01878 =
         0.01685   -0.00086    0.00134   -0.00067
REM AFIX 13
H31   2    0.503430    0.506339    0.848667    11.00000    0.03572
REM AFIX 0
REM ---------------------------------------------------------------------------
REM benzyl groups -------------------------------------------------------------
C4    1    0.541927    0.677767    0.865043    11.00000    0.01690    0.01956 =
         0.02088   -0.00328    0.00181   -0.00347
AFIX  23
H41   2    0.628939    0.664143    0.889020    11.00000   -1.20000
H42   2    0.558053    0.747813    0.840753    11.00000   -1.20000
AFIX   0
C5    1    0.422420    0.703626    0.904362    11.00000    0.01612    0.02041 =
         0.01816   -0.00352   -0.00099   -0.00307
C6    1    0.339676    0.803282    0.895430    11.00000    0.02418    0.02301 =
         0.02241   -0.00095    0.00054    0.00004
AFIX  43
H61   2    0.354698    0.852576    0.863094    11.00000   -1.20000
AFIX   0
C7    1    0.234733    0.830998    0.933828    11.00000    0.02583    0.03102 =
         0.02906   -0.00543    0.00113    0.00637
AFIX  43
H71   2    0.177886    0.898893    0.927448    11.00000   -1.20000
AFIX   0
C8    1    0.212974    0.760070    0.981198    11.00000    0.02297    0.03966 =
         0.02339   -0.00793    0.00532   -0.00142
AFIX  43
H81   2    0.141196    0.779178    1.007263    11.00000   -1.20000
AFIX   0
C9    1    0.295908    0.661124    0.990625    11.00000    0.02819    0.03386 =
         0.01835   -0.00059    0.00326   -0.00495
AFIX  43
H91   2    0.281198    0.612403    1.023197    11.00000   -1.20000
AFIX   0
C10   1    0.400378    0.633313    0.952465    11.00000    0.02328    0.02479 =
         0.02065   -0.00073   -0.00053    0.00000
AFIX  43
H101  2    0.457464    0.565675    0.959184    11.00000   -1.20000
AFIX   0
REM ---------------------------------------------------------------------------
C11   1    0.645713    0.549408    0.790626    11.00000    0.01541    0.02615 =
         0.02051    0.00081    0.00450    0.00218
AFIX  23
H111  2    0.631203    0.475060    0.768982    11.00000   -1.20000
H112  2    0.654284    0.613468    0.762008    11.00000   -1.20000
AFIX   0
C12   1    0.782203    0.540914    0.825877    11.00000    0.01589    0.02190 =
         0.01987   -0.00141    0.00401    0.00197
C13   1    0.880353    0.631234    0.822042    11.00000    0.02226    0.01990 =
         0.02705   -0.00075    0.00708    0.00027
AFIX  43
H131  2    0.856728    0.699829    0.800373    11.00000   -1.20000
AFIX   0
C14   1    1.012141    0.622314    0.849451    11.00000    0.01923    0.02831 =
         0.03196   -0.00769    0.00740   -0.00563
AFIX  43
H141  2    1.078735    0.684258    0.846368    11.00000   -1.20000
AFIX   0
C15   1    1.046453    0.522870    0.881337    11.00000    0.01581    0.04119 =
         0.02790   -0.00585   -0.00138    0.00174
AFIX  43
H151  2    1.137240    0.515950    0.899755    11.00000   -1.20000
AFIX   0
C16   1    0.948269    0.433137    0.886442    11.00000    0.02474    0.03140 =
         0.02783    0.00618    0.00034    0.00543
AFIX  43
H161  2    0.971401    0.365659    0.909032    11.00000   -1.20000
AFIX   0
C17   1    0.816237    0.441654    0.858623    11.00000    0.01840    0.02304 =
         0.02673    0.00248    0.00352   -0.00134
AFIX  43
H171  2    0.749481    0.379904    0.861962    11.00000   -1.20000
AFIX   0
REM ---------------------------------------------------------------------------
REM phenyl group --------------------------------------------------------------
C18   1    0.176776    0.497764    0.709832    11.00000    0.01956    0.02157 =
         0.01795   -0.00497    0.00077    0.00078
C19   1    0.077292    0.421367    0.732337    11.00000    0.02409    0.02185 =
         0.02176   -0.00494    0.00437    0.00029
AFIX  43
H191  2    0.106533    0.362502    0.759296    11.00000   -1.20000
AFIX   0
C20   1   -0.064398    0.431168    0.715420    11.00000    0.02179    0.02662 =
         0.03145   -0.00945    0.00587   -0.00327
AFIX  43
H201  2   -0.131048    0.376766    0.729526    11.00000   -1.20000
AFIX   0
C21   1   -0.108660    0.519607    0.678214    11.00000    0.01814    0.03434 =
         0.03436   -0.00959   -0.00165    0.00197
AFIX  43
H211  2   -0.205873    0.526843    0.667330    11.00000   -1.20000
AFIX   0
C22   1   -0.011453    0.597849    0.656721    11.00000    0.02568    0.03460 =
         0.03610    0.00546   -0.00335    0.00473
AFIX  43
H221  2   -0.042359    0.659533    0.631668    11.00000   -1.20000
AFIX   0
C23   1    0.131301    0.586290    0.671743    11.00000    0.02220    0.02954 =
         0.03040    0.00406    0.00067    0.00015
AFIX  43
H231  2    0.197995    0.638717    0.656062    11.00000   -1.20000
AFIX   0
REM ---------------------------------------------------------------------------
REM ---------------------------------------------------------------------------
REM phenylphosphonic acid -----------------------------------------------------
P2    5    0.565885    0.767082    0.607443    11.00000    0.01707    0.01986 =
         0.01759    0.00001    0.00114    0.00341
O21   4    0.437770    0.683979    0.613498    11.00000    0.01910    0.03233 =
         0.02599    0.00879    0.00063   -0.00064
REM AFIX 3
H21O  2    0.446112    0.622656    0.638914    11.00000    0.07023
REM AFIX 0
O22   4    0.674753    0.742833    0.658337    11.00000    0.02280    0.02806 =
         0.02062   -0.00355   -0.00295    0.00725
REM AFIX 3
H22O  2    0.651535    0.785004    0.689290    11.00000    0.05342
REM AFIX 0
O23   4    0.521525    0.892355    0.603603    11.00000    0.02883    0.02257 =
         0.02156   -0.00233    0.00098    0.00777
C24   1    0.656722    0.723103    0.544384    11.00000    0.01606    0.02082 =
         0.01908    0.00005    0.00026    0.00329
C25   1    0.640586    0.611571    0.520672    11.00000    0.03323    0.02121 =
         0.02992   -0.00222    0.00713   -0.00091
AFIX  43
H251  2    0.578505    0.556730    0.537492    11.00000   -1.20000
AFIX   0
C26   1    0.715422    0.579799    0.472138    11.00000    0.04568    0.02772 =
         0.03228   -0.00864    0.00597    0.00727
AFIX  43
H261  2    0.702812    0.503910    0.455599    11.00000   -1.20000
AFIX   0
C27   1    0.807413    0.658246    0.448226    11.00000    0.03185    0.04304 =
         0.02343   -0.00108    0.00721    0.01248
AFIX  43
H271  2    0.859353    0.635929    0.415617    11.00000   -1.20000
AFIX   0
C28   1    0.824351    0.769619    0.471629    11.00000    0.02269    0.04114 =
         0.02660    0.00427    0.00580   -0.00080
AFIX  43
H281  2    0.887992    0.823591    0.455115    11.00000   -1.20000
AFIX   0
C29   1    0.748422    0.802381    0.519170    11.00000    0.02228    0.02471 =
         0.02548   -0.00090    0.00113   -0.00224
AFIX  43
H291  2    0.758964    0.879363    0.534661    11.00000   -1.20000
AFIX   0
HKLF 4

REM  pu_dbampph_kotek_0m_a.res in P2(1)/c
REM R1 =  0.0337 for    4966 Fo > 4sig(Fo)  and  0.0420 for all    5741 data
REM    329 parameters refined using      0 restraints

END

WGHT      0.0305      1.7355

REM Instructions for potential hydrogen bonds
EQIV $1 -x+1, y-1/2, -z+3/2
HTAB N3 O23_$1
EQIV $2 -x+1, y+1/2, -z+3/2
HTAB C4 O12_$2
HTAB C23 O21
HTAB O21 O11
HTAB O22 O12_$2

REM Highest difference peak  0.342,  deepest hole -0.389,  1-sigma level  0.048
Q1    1   0.6097  0.7393  0.5675  11.00000  0.05    0.34
Q2    1   0.2534  0.4928  0.7188  11.00000  0.05    0.33
Q3    1   0.3823  0.5364  0.7605  11.00000  0.05    0.32
Q4    1   0.7124  0.5446  0.8116  11.00000  0.05    0.27
Q5    1   0.8301  0.5777  0.8209  11.00000  0.05    0.25
Q6    1   0.4741  0.6915  0.8857  11.00000  0.05    0.25
Q7    1   0.5871  0.5562  0.8090  11.00000  0.05    0.25
Q8    1   0.7938  0.5031  0.8469  11.00000  0.05    0.24
Q9    1   0.3514  0.6584  0.9716  11.00000  0.05    0.24
Q10   1   0.4019  0.5338  0.6983  11.00000  0.05    0.23
;
_shelx_res_checksum              31380
####################################################################### 
# 
# This file contains crystal structure data downloaded from the 
# Cambridge Structural Database (CSD) hosted by the Cambridge 
# Crystallographic Data Centre (CCDC).
# 
# Full information about CCDC data access policies and citation 
# guidelines are available at http://www.ccdc.cam.ac.uk/access/V1 
# 
# Audit and citation data items may have been added by the CCDC. 
# Please retain this information to preserve the provenance of 
# this file and to allow appropriate attribution of the data. 
# 
#######################################################################

data_sp1004
_database_code_depnum_ccdc_archive 'CCDC 1984996'
loop_
_audit_author_name
_audit_author_address
'Jan Kotek'
;Faculty of Science, Charles University, Prague
Czech Republic
;
_audit_update_record             
;
2020-02-19 deposited with the CCDC.	2020-05-15 downloaded from the CCDC.
;

_audit_creation_method           SHELXL-2014/7
_shelx_SHELXL_version_number     2014/7
_chemical_name_systematic        ?
_chemical_name_common            ?
_chemical_melting_point          ?
_chemical_formula_moiety         'C4 H10 N O4 P'
_chemical_formula_sum            'C4 H10 N O4 P'
_chemical_formula_weight         167.10

loop_
_atom_type_symbol
_atom_type_description
_atom_type_scat_dispersion_real
_atom_type_scat_dispersion_imag
_atom_type_scat_source
C C 0.0033 0.0016 'International Tables Vol C Tables 4.2.6.8 and 6.1.1.4'
H H 0.0000 0.0000 'International Tables Vol C Tables 4.2.6.8 and 6.1.1.4'
N N 0.0061 0.0033 'International Tables Vol C Tables 4.2.6.8 and 6.1.1.4'
O O 0.0106 0.0060 'International Tables Vol C Tables 4.2.6.8 and 6.1.1.4'
P P 0.1023 0.0942 'International Tables Vol C Tables 4.2.6.8 and 6.1.1.4'

_space_group_crystal_system      orthorhombic
_space_group_IT_number           19
_space_group_name_H-M_alt        'P 21 21 21'
_space_group_name_Hall           'P 2ac 2ab'

_shelx_space_group_comment       
;
The symmetry employed for this shelxl refinement is uniquely defined
by the following loop, which should always be used as a source of
symmetry information in preference to the above space-group names.
They are only intended as comments.
;

loop_
_space_group_symop_operation_xyz
'x, y, z'
'-x+1/2, -y, z+1/2'
'-x, y+1/2, -z+1/2'
'x+1/2, -y+1/2, -z'

_cell_length_a                   7.9050(4)
_cell_length_b                   7.9314(4)
_cell_length_c                   11.8753(5)
_cell_angle_alpha                90
_cell_angle_beta                 90
_cell_angle_gamma                90
_cell_volume                     744.55(6)
_cell_formula_units_Z            4
_cell_measurement_temperature    150(2)
_cell_measurement_reflns_used    5034
_cell_measurement_theta_min      3.0886
_cell_measurement_theta_max      27.4874

_exptl_crystal_description       prism
_exptl_crystal_colour            colourless
_exptl_crystal_density_meas      ?
_exptl_crystal_density_method    ?
_exptl_crystal_density_diffrn    1.491
_exptl_crystal_F_000             352
_exptl_transmission_factor_min   ?
_exptl_transmission_factor_max   ?
_exptl_crystal_size_max          0.490
_exptl_crystal_size_mid          0.266
_exptl_crystal_size_min          0.222
_exptl_absorpt_coefficient_mu    0.329
_shelx_estimated_absorpt_T_min   0.856
_shelx_estimated_absorpt_T_max   0.931
_exptl_absorpt_correction_type   Multi-Scan
_exptl_absorpt_correction_T_min  0.86
_exptl_absorpt_correction_T_max  0.93
_exptl_absorpt_process_details   
;
SADABS-2014/5 - Bruker AXS area detector scaling and absorption correction
;
_exptl_absorpt_special_details   ?
_diffrn_ambient_temperature      150(2)
_diffrn_radiation_wavelength     0.71073
_diffrn_radiation_type           MoK\a
_diffrn_radiation_source         'fine-focus sealed tube'
_diffrn_radiation_monochromator  graphite
_diffrn_measurement_device_type  'Bruker APEX-II CCD'
_diffrn_measurement_method       '\f and \w scans'
_diffrn_detector_area_resol_mean 8.3333
_diffrn_reflns_number            6172
_diffrn_reflns_av_unetI/netI     0.0146
_diffrn_reflns_av_R_equivalents  0.0169
_diffrn_reflns_limit_h_min       -10
_diffrn_reflns_limit_h_max       10
_diffrn_reflns_limit_k_min       -10
_diffrn_reflns_limit_k_max       10
_diffrn_reflns_limit_l_min       -12
_diffrn_reflns_limit_l_max       15
_diffrn_reflns_theta_min         3.089
_diffrn_reflns_theta_max         27.494
_diffrn_reflns_theta_full        25.242
_diffrn_measured_fraction_theta_max 1.000
_diffrn_measured_fraction_theta_full 1.000
_diffrn_reflns_Laue_measured_fraction_max 1.000
_diffrn_reflns_Laue_measured_fraction_full 1.000
_diffrn_reflns_point_group_measured_fraction_max 0.999
_diffrn_reflns_point_group_measured_fraction_full 1.000
_reflns_number_total             1717
_reflns_number_gt                1690
_reflns_threshold_expression     'I > 2\s(I)'
_reflns_Friedel_coverage         0.687
_reflns_Friedel_fraction_max     0.997
_reflns_Friedel_fraction_full    1.000

_reflns_special_details          
;
 Reflections were merged by SHELXL according to the crystal
 class for the calculation of statistics and refinement.
 
 _reflns_Friedel_fraction is defined as the number of unique
 Friedel pairs measured divided by the number that would be
 possible theoretically, ignoring centric projections and
 systematic absences.
;

_computing_data_collection       'Bruker Instrument Service V6.2.6'
_computing_cell_refinement       'SAINT V8.37A (Bruker AXS Inc., 2015)'
_computing_data_reduction        'SAINT V8.37A (Bruker AXS Inc., 2015)'
_computing_structure_solution    'SHELXT 2014/5 (Sheldrick, 2014)'
_computing_structure_refinement  'SHELXL 2014/7 (Sheldrick, 2014)'
_computing_molecular_graphics    ?
_computing_publication_material  ?
_refine_special_details          ?
_refine_ls_structure_factor_coef Fsqd
_refine_ls_matrix_type           full
_refine_ls_weighting_scheme      calc
_refine_ls_weighting_details     
'w=1/[\s^2^(Fo^2^)+(0.0349P)^2^+0.1061P] where P=(Fo^2^+2Fc^2^)/3'
_atom_sites_solution_primary     direct
_atom_sites_solution_secondary   difmap
_atom_sites_solution_hydrogens   mixed
_refine_ls_hydrogen_treatment    mixed
_refine_ls_extinction_method     none
_refine_ls_extinction_coef       .
_refine_ls_abs_structure_details 
;
 Flack x determined using 686 quotients [(I+)-(I-)]/[(I+)+(I-)]
 (Parsons, Flack and Wagner, Acta Cryst. B69 (2013) 249-259).
;
_refine_ls_abs_structure_Flack   0.01(2)
_chemical_absolute_configuration ?
_refine_ls_number_reflns         1717
_refine_ls_number_parameters     104
_refine_ls_number_restraints     0
_refine_ls_R_factor_all          0.0200
_refine_ls_R_factor_gt           0.0197
_refine_ls_wR_factor_ref         0.0554
_refine_ls_wR_factor_gt          0.0552
_refine_ls_goodness_of_fit_ref   1.090
_refine_ls_restrained_S_all      1.090
_refine_ls_shift/su_max          0.001
_refine_ls_shift/su_mean         0.000

loop_
_atom_site_label
_atom_site_type_symbol
_atom_site_fract_x
_atom_site_fract_y
_atom_site_fract_z
_atom_site_U_iso_or_equiv
_atom_site_adp_type
_atom_site_occupancy
_atom_site_site_symmetry_order
_atom_site_calc_flag
_atom_site_refinement_flags_posn
_atom_site_refinement_flags_adp
_atom_site_refinement_flags_occupancy
_atom_site_disorder_assembly
_atom_site_disorder_group
P1 P 0.56520(4) 0.30931(5) 0.32648(3) 0.01331(11) Uani 1 1 d . . . . .
H1P H 0.585(2) 0.391(2) 0.2326(16) 0.017(5) Uiso 1 1 d . . . . .
O11 O 0.62008(14) 0.12952(13) 0.31072(9) 0.0163(2) Uani 1 1 d . . . . .
O12 O 0.64469(15) 0.40501(15) 0.42243(11) 0.0230(3) Uani 1 1 d . . . . .
C2 C 0.33602(18) 0.2957(2) 0.34622(12) 0.0141(3) Uani 1 1 d . . . . .
H21 H 0.2880 0.2333 0.2815 0.017 Uiso 1 1 calc R U . . .
H22 H 0.3142 0.2275 0.4145 0.017 Uiso 1 1 calc R U . . .
N3 N 0.24112(16) 0.45941(17) 0.35768(11) 0.0124(3) Uani 1 1 d . . . . .
H31 H 0.278(2) 0.525(3) 0.3014(17) 0.017(5) Uiso 1 1 d . . . . .
C4 C 0.2735(2) 0.5415(2) 0.46862(13) 0.0146(3) Uani 1 1 d . . . . .
H41 H 0.3962 0.5387 0.4850 0.017 Uiso 1 1 calc R U . . .
H42 H 0.2145 0.4777 0.5286 0.017 Uiso 1 1 calc R U . . .
C5 C 0.21274(18) 0.7225(2) 0.46930(13) 0.0149(3) Uani 1 1 d . . . . .
O51 O 0.23428(17) 0.79107(18) 0.56908(10) 0.0258(3) Uani 1 1 d . . . . .
H511 H 0.201(4) 0.894(4) 0.565(2) 0.052(8) Uiso 1 1 d . . . . .
O52 O 0.15458(16) 0.79354(16) 0.38817(10) 0.0247(3) Uani 1 1 d . . . . .
C6 C 0.0562(2) 0.4270(2) 0.33981(15) 0.0240(4) Uani 1 1 d . . . . .
H61 H -0.0069 0.5324 0.3494 0.029 Uiso 1 1 calc R U . . .
H62 H 0.0164 0.3439 0.3949 0.029 Uiso 1 1 calc R U . . .
H63 H 0.0381 0.3835 0.2635 0.029 Uiso 1 1 calc R U . . .

loop_
_atom_site_aniso_label
_atom_site_aniso_U_11
_atom_site_aniso_U_22
_atom_site_aniso_U_33
_atom_site_aniso_U_23
_atom_site_aniso_U_13
_atom_site_aniso_U_12
P1 0.01439(18) 0.00951(18) 0.01603(18) -0.00025(15) 0.00120(14) 0.00106(14)
O11 0.0216(5) 0.0119(5) 0.0154(5) -0.0012(4) 0.0007(4) 0.0034(4)
O12 0.0185(5) 0.0179(6) 0.0327(7) -0.0101(5) -0.0041(5) 0.0005(5)
C2 0.0157(6) 0.0107(6) 0.0158(7) -0.0015(6) 0.0000(5) -0.0004(6)
N3 0.0125(6) 0.0126(6) 0.0120(6) -0.0008(5) -0.0003(5) -0.0001(5)
C4 0.0178(7) 0.0142(7) 0.0117(7) -0.0011(5) 0.0005(6) 0.0017(6)
C5 0.0131(6) 0.0156(8) 0.0160(7) -0.0020(6) 0.0020(6) 0.0004(6)
O51 0.0366(7) 0.0207(7) 0.0201(6) -0.0086(5) -0.0057(5) 0.0086(6)
O52 0.0344(7) 0.0199(6) 0.0199(6) -0.0006(5) -0.0029(5) 0.0101(6)
C6 0.0122(6) 0.0265(8) 0.0333(9) -0.0076(7) -0.0035(7) -0.0006(6)

_geom_special_details            
;
 All esds (except the esd in the dihedral angle between two l.s. planes)
 are estimated using the full covariance matrix.  The cell esds are taken
 into account individually in the estimation of esds in distances, angles
 and torsion angles; correlations between esds in cell parameters are only
 used when they are defined by crystal symmetry.  An approximate (isotropic)
 treatment of cell esds is used for estimating esds involving l.s. planes.
;

loop_
_geom_bond_atom_site_label_1
_geom_bond_atom_site_label_2
_geom_bond_distance
_geom_bond_site_symmetry_2
_geom_bond_publ_flag
P1 O11 1.5022(11) . ?
P1 O12 1.5065(13) . ?
P1 C2 1.8299(15) . ?
P1 H1P 1.298(19) . ?
C2 N3 1.5060(19) . ?
C2 H21 0.9900 . ?
C2 H22 0.9900 . ?
N3 C4 1.4917(18) . ?
N3 C6 1.500(2) . ?
N3 H31 0.89(2) . ?
C4 C5 1.514(2) . ?
C4 H41 0.9900 . ?
C4 H42 0.9900 . ?
C5 O52 1.2070(19) . ?
C5 O51 1.3147(19) . ?
O51 H511 0.86(3) . ?
C6 H61 0.9800 . ?
C6 H62 0.9800 . ?
C6 H63 0.9800 . ?

loop_
_geom_angle_atom_site_label_1
_geom_angle_atom_site_label_2
_geom_angle_atom_site_label_3
_geom_angle
_geom_angle_site_symmetry_1
_geom_angle_site_symmetry_3
_geom_angle_publ_flag
O11 P1 O12 116.87(7) . . ?
O11 P1 C2 104.23(7) . . ?
O12 P1 C2 110.23(7) . . ?
O11 P1 H1P 109.4(9) . . ?
O12 P1 H1P 110.4(8) . . ?
C2 P1 H1P 104.9(8) . . ?
N3 C2 P1 116.98(10) . . ?
N3 C2 H21 108.1 . . ?
P1 C2 H21 108.1 . . ?
N3 C2 H22 108.1 . . ?
P1 C2 H22 108.1 . . ?
H21 C2 H22 107.3 . . ?
C4 N3 C6 111.52(12) . . ?
C4 N3 C2 111.77(11) . . ?
C6 N3 C2 108.97(12) . . ?
C4 N3 H31 110.5(13) . . ?
C6 N3 H31 108.0(12) . . ?
C2 N3 H31 105.9(13) . . ?
N3 C4 C5 111.37(12) . . ?
N3 C4 H41 109.4 . . ?
C5 C4 H41 109.4 . . ?
N3 C4 H42 109.4 . . ?
C5 C4 H42 109.4 . . ?
H41 C4 H42 108.0 . . ?
O52 C5 O51 125.16(15) . . ?
O52 C5 C4 123.99(14) . . ?
O51 C5 C4 110.85(13) . . ?
C5 O51 H511 108(2) . . ?
N3 C6 H61 109.5 . . ?
N3 C6 H62 109.5 . . ?
H61 C6 H62 109.5 . . ?
N3 C6 H63 109.5 . . ?
H61 C6 H63 109.5 . . ?
H62 C6 H63 109.5 . . ?

_refine_diff_density_max         0.251
_refine_diff_density_min         -0.240
_refine_diff_density_rms         0.045

_shelx_res_file                  
;

    sp1004.res created by SHELXL-2014/7


TITL sp1004_kotek_a.res in P2(1)2(1)2(1)
REM Old TITL sp1004_kotek in P2(1)2(1)2(1)

REM SHELXT solution in P2(1)2(1)2(1)
REM R1 0.075,  Rweak 0.021,  Alpha 0.004,  Orientation as input
REM Flack x =  0.016 ( 0.024 ) from Parsons' quotients
REM Formula found by SHELXT:  C4 N O4 P

CELL  0.71073   7.9050   7.9314  11.8753   90.000   90.000   90.000
ZERR    4.000   0.0004   0.0004   0.0005    0.000    0.000    0.000
LATT -1
SYMM 1/2-X, -Y, 1/2+Z
SYMM -X, 1/2+Y, 1/2-Z
SYMM 1/2+X, 1/2-Y, -Z
SFAC C  H  N  O  P
UNIT 16 40 4  16 4
TEMP -123.000
SIZE 0.222 0.266 0.49
L.S. 8
BOND $H
LIST 4
ACTA
HTAB
FMAP 2
PLAN -10
WGHT    0.034900    0.106100
FVAR       0.32734
P1    5    0.565196    0.309306    0.326477    11.00000    0.01439    0.00951 =
         0.01603   -0.00025    0.00120    0.00106
REM AFIX   3
H1P   2    0.584600    0.391016    0.232620    11.00000    0.01695
REM AFIX   0
O11   4    0.620077    0.129517    0.310725    11.00000    0.02159    0.01190 =
         0.01536   -0.00124    0.00071    0.00337
O12   4    0.644689    0.405009    0.422434    11.00000    0.01846    0.01793 =
         0.03270   -0.01010   -0.00412    0.00046
C2    1    0.336024    0.295666    0.346216    11.00000    0.01569    0.01074 =
         0.01583   -0.00147    0.00002   -0.00038
AFIX  23
H21   2    0.287975    0.233313    0.281466    11.00000   -1.20000
H22   2    0.314188    0.227526    0.414536    11.00000   -1.20000
AFIX   0
N3    3    0.241122    0.459410    0.357676    11.00000    0.01252    0.01257 =
         0.01200   -0.00081   -0.00027   -0.00006
REM AFIX  13
H31   2    0.277621    0.525032    0.301431    11.00000    0.01698
REM AFIX   0
REM ---------------------------------------------------------------------------
C4    1    0.273465    0.541507    0.468617    11.00000    0.01782    0.01424 =
         0.01166   -0.00114    0.00052    0.00168
AFIX  23
H41   2    0.396233    0.538661    0.484979    11.00000   -1.20000
H42   2    0.214492    0.477730    0.528571    11.00000   -1.20000
AFIX   0
C5    1    0.212739    0.722526    0.469298    11.00000    0.01314    0.01565 =
         0.01602   -0.00197    0.00198    0.00036
O51   4    0.234280    0.791067    0.569077    11.00000    0.03658    0.02070 =
         0.02005   -0.00860   -0.00566    0.00861
REM AFIX 148
H511  2    0.200627    0.893935    0.565452    11.00000    0.05230
REM AFIX   0
O52   4    0.154583    0.793536    0.388166    11.00000    0.03436    0.01994 =
         0.01992   -0.00056   -0.00290    0.01013
REM ---------------------------------------------------------------------------
C6    1    0.056173    0.427007    0.339812    11.00000    0.01218    0.02648 =
         0.03328   -0.00758   -0.00347   -0.00062
AFIX 137
H61   2   -0.006891    0.532413    0.349395    11.00000   -1.20000
H62   2    0.016448    0.343899    0.394857    11.00000   -1.20000
H63   2    0.038089    0.383531    0.263509    11.00000   -1.20000

AFIX   0
HKLF 4

REM  sp1004_kotek_a.res in P2(1)2(1)2(1)
REM R1 =  0.0197 for    1690 Fo > 4sig(Fo)  and  0.0200 for all    1717 data
REM    104 parameters refined using      0 restraints

END

WGHT      0.0349      0.1061

REM Instructions for potential hydrogen bonds
EQIV $1 -x+1, y+1/2, -z+1/2
HTAB P1 O11_$1
EQIV $2 -x+1, y-1/2, -z+1/2
HTAB P1 O52_$2
EQIV $3 -x+1/2, -y+1, z-1/2
HTAB C2 O51_$3
EQIV $4 x-1/2, -y+1/2, -z+1
HTAB C2 O12_$4
HTAB N3 O11_$1
HTAB C4 O12
HTAB C4 O11_$4
EQIV $5 x-1/2, -y+3/2, -z+1
HTAB O51 O12_$5
HTAB C6 O52
EQIV $6 -x, y-1/2, -z+1/2
HTAB C6 O52_$6

REM Highest difference peak  0.251,  deepest hole -0.240,  1-sigma level  0.045
Q1    1   0.4400  0.3118  0.3377  11.00000  0.05    0.25
Q2    1   0.2401  0.6245  0.4709  11.00000  0.05    0.18
Q3    1   0.2847  0.3781  0.3608  11.00000  0.05    0.16
Q4    1   0.5857  0.2027  0.3218  11.00000  0.05    0.16
Q5    1   0.2548  0.5025  0.4182  11.00000  0.05    0.15
Q6    1   0.6199  0.3865  0.3683  11.00000  0.05    0.14
Q7    1   0.5779  0.4811  0.4333  11.00000  0.05    0.13
Q8    1   0.5526  0.3871  0.1777  11.00000  0.05    0.11
Q9    1   0.1478  0.4437  0.3547  11.00000  0.05    0.11
Q10   1   0.2463  0.7380  0.3367  11.00000  0.05    0.11
;
_shelx_res_checksum              43003
####################################################################### 
# 
# This file contains crystal structure data downloaded from the 
# Cambridge Structural Database (CSD) hosted by the Cambridge 
# Crystallographic Data Centre (CCDC).
# 
# Full information about CCDC data access policies and citation 
# guidelines are available at http://www.ccdc.cam.ac.uk/access/V1 
# 
# Audit and citation data items may have been added by the CCDC. 
# Please retain this information to preserve the provenance of 
# this file and to allow appropriate attribution of the data. 
# 
#######################################################################

data_prolinpin
_database_code_depnum_ccdc_archive 'CCDC 1985000'
loop_
_audit_author_name
_audit_author_address
'Jan Kotek'
;Faculty of Science, Charles University, Prague
Czech Republic
;
_audit_update_record             
;
2020-02-19 deposited with the CCDC.	2020-05-15 downloaded from the CCDC.
;

_audit_creation_method           SHELXL-2014/7
_shelx_SHELXL_version_number     2014/7
_chemical_name_systematic        ?
_chemical_name_common            ?
_chemical_melting_point          ?
_chemical_formula_moiety         'C6 H12 N O4 P, 0.25(H2 O)'
_chemical_formula_sum            'C6 H12.50 N O4.25 P'
_chemical_formula_weight         197.64

loop_
_atom_type_symbol
_atom_type_description
_atom_type_scat_dispersion_real
_atom_type_scat_dispersion_imag
_atom_type_scat_source
C C 0.0181 0.0091 'International Tables Vol C Tables 4.2.6.8 and 6.1.1.4'
H H 0.0000 0.0000 'International Tables Vol C Tables 4.2.6.8 and 6.1.1.4'
N N 0.0311 0.0180 'International Tables Vol C Tables 4.2.6.8 and 6.1.1.4'
O O 0.0492 0.0322 'International Tables Vol C Tables 4.2.6.8 and 6.1.1.4'
P P 0.2955 0.4335 'International Tables Vol C Tables 4.2.6.8 and 6.1.1.4'

_space_group_crystal_system      monoclinic
_space_group_IT_number           14
_space_group_name_H-M_alt        'P 21/n'
_space_group_name_Hall           '-P 2yn'

_shelx_space_group_comment       
;
The symmetry employed for this shelxl refinement is uniquely defined
by the following loop, which should always be used as a source of
symmetry information in preference to the above space-group names.
They are only intended as comments.
;

loop_
_space_group_symop_operation_xyz
'x, y, z'
'-x+1/2, y+1/2, -z+1/2'
'-x, -y, -z'
'x-1/2, -y-1/2, z-1/2'

_cell_length_a                   5.5885(3)
_cell_length_b                   19.1273(12)
_cell_length_c                   8.3332(5)
_cell_angle_alpha                90
_cell_angle_beta                 103.684(3)
_cell_angle_gamma                90
_cell_volume                     865.48(9)
_cell_formula_units_Z            4
_cell_measurement_temperature    120(2)
_cell_measurement_reflns_used    5336
_cell_measurement_theta_min      4.6236
_cell_measurement_theta_max      72.0191

_exptl_crystal_description       bar
_exptl_crystal_colour            colourless
_exptl_crystal_density_meas      ?
_exptl_crystal_density_method    ?
_exptl_crystal_density_diffrn    1.517
_exptl_crystal_F_000             418
_exptl_transmission_factor_min   ?
_exptl_transmission_factor_max   ?
_exptl_crystal_size_max          0.718
_exptl_crystal_size_mid          0.249
_exptl_crystal_size_min          0.124
_exptl_absorpt_coefficient_mu    2.723
_shelx_estimated_absorpt_T_min   0.245
_shelx_estimated_absorpt_T_max   0.729
_exptl_absorpt_correction_type   Multi-Scan
_exptl_absorpt_correction_T_min  0.45
_exptl_absorpt_correction_T_max  0.73
_exptl_absorpt_process_details   
;
SADABS-2016/2 - Bruker AXS area detector scaling and absorption correction
;
_exptl_absorpt_special_details   ?
_diffrn_ambient_temperature      120(2)
_diffrn_radiation_wavelength     1.54178
_diffrn_radiation_type           CuK\a
_diffrn_source                   'I\mS micro-focus sealed tube'
_diffrn_radiation_monochromator  'Quazar Mo multilayer optic'
_diffrn_measurement_device_type  'Bruker D8 VENTURE Kappa Duo PHOTON 100 CMOS'
_diffrn_measurement_method       '\f and \w scans'
_diffrn_detector_area_resol_mean 10.4167
_diffrn_reflns_number            6469
_diffrn_reflns_av_unetI/netI     0.0361
_diffrn_reflns_av_R_equivalents  0.0408
_diffrn_reflns_limit_h_min       -6
_diffrn_reflns_limit_h_max       6
_diffrn_reflns_limit_k_min       -23
_diffrn_reflns_limit_k_max       23
_diffrn_reflns_limit_l_min       -10
_diffrn_reflns_limit_l_max       10
_diffrn_reflns_theta_min         4.623
_diffrn_reflns_theta_max         72.086
_diffrn_reflns_theta_full        67.679
_diffrn_measured_fraction_theta_max 0.993
_diffrn_measured_fraction_theta_full 0.996
_diffrn_reflns_Laue_measured_fraction_max 0.993
_diffrn_reflns_Laue_measured_fraction_full 0.996
_diffrn_reflns_point_group_measured_fraction_max 0.993
_diffrn_reflns_point_group_measured_fraction_full 0.996
_reflns_number_total             1684
_reflns_number_gt                1545
_reflns_threshold_expression     'I > 2\s(I)'
_reflns_Friedel_coverage         0.000
_reflns_Friedel_fraction_max     .
_reflns_Friedel_fraction_full    .

_reflns_special_details          
;
 Reflections were merged by SHELXL according to the crystal
 class for the calculation of statistics and refinement.
 
 _reflns_Friedel_fraction is defined as the number of unique
 Friedel pairs measured divided by the number that would be
 possible theoretically, ignoring centric projections and
 systematic absences.
;

_computing_data_collection       'Bruker Instrument Service V6.2.9'
_computing_cell_refinement       'SAINT V8.38A (Bruker AXS Inc., 2017)'
_computing_data_reduction        'SAINT V8.38A (Bruker AXS Inc., 2017)'
_computing_structure_solution    'SHELXT 2014/5 (Sheldrick, 2014)'
_computing_structure_refinement  'SHELXL-2014/7 (Sheldrick, 2014)'
_computing_molecular_graphics    ?
_computing_publication_material  ?
_refine_special_details          ?
_refine_ls_structure_factor_coef Fsqd
_refine_ls_matrix_type           full
_refine_ls_weighting_scheme      calc
_refine_ls_weighting_details     
'w=1/[\s^2^(Fo^2^)+(0.0264P)^2^+1.5989P] where P=(Fo^2^+2Fc^2^)/3'
_atom_sites_solution_primary     direct
_atom_sites_solution_secondary   difmap
_atom_sites_solution_hydrogens   mixed
_refine_ls_hydrogen_treatment    mixed
_refine_ls_extinction_method     none
_refine_ls_extinction_coef       .
_refine_ls_number_reflns         1684
_refine_ls_number_parameters     125
_refine_ls_number_restraints     0
_refine_ls_R_factor_all          0.0467
_refine_ls_R_factor_gt           0.0431
_refine_ls_wR_factor_ref         0.1089
_refine_ls_wR_factor_gt          0.1067
_refine_ls_goodness_of_fit_ref   1.121
_refine_ls_restrained_S_all      1.121
_refine_ls_shift/su_max          0.000
_refine_ls_shift/su_mean         0.000

loop_
_atom_site_label
_atom_site_type_symbol
_atom_site_fract_x
_atom_site_fract_y
_atom_site_fract_z
_atom_site_U_iso_or_equiv
_atom_site_adp_type
_atom_site_occupancy
_atom_site_site_symmetry_order
_atom_site_calc_flag
_atom_site_refinement_flags_posn
_atom_site_refinement_flags_adp
_atom_site_refinement_flags_occupancy
_atom_site_disorder_assembly
_atom_site_disorder_group
P1 P 0.59394(11) 0.19623(3) 0.34388(7) 0.0162(2) Uani 1 1 d . . . . .
H1 H 0.362(5) 0.2028(15) 0.299(4) 0.024(7) Uiso 1 1 d . . . . .
O11 O 0.6773(3) 0.21069(9) 0.5245(2) 0.0205(4) Uani 1 1 d . . . . .
O12 O 0.6670(3) 0.12723(9) 0.2803(2) 0.0243(4) Uani 1 1 d . . . . .
C2 C 0.7093(4) 0.26314(13) 0.2243(3) 0.0165(5) Uani 1 1 d . . . . .
H21 H 0.8907 0.2655 0.2636 0.020 Uiso 1 1 calc R U . . .
H22 H 0.6717 0.2484 0.1072 0.020 Uiso 1 1 calc R U . . .
N3 N 0.6069(4) 0.33454(11) 0.2334(2) 0.0164(4) Uani 1 1 d . . . . .
H31 H 0.440(6) 0.3297(16) 0.198(4) 0.027(8) Uiso 1 1 d . . . . .
C4 C 0.6680(4) 0.36763(13) 0.4038(3) 0.0179(5) Uani 1 1 d . . . . .
H41 H 0.8103 0.3426 0.4765 0.021 Uiso 1 1 calc R U . . .
C41 C 0.4449(4) 0.36299(13) 0.4775(3) 0.0180(5) Uani 1 1 d . . . . .
O411 O 0.4920(3) 0.38625(10) 0.6284(2) 0.0228(4) Uani 1 1 d . . . . .
H411 H 0.348(9) 0.380(3) 0.689(6) 0.080(15) Uiso 1 1 d . . . . .
O412 O 0.2472(3) 0.34036(10) 0.3992(2) 0.0232(4) Uani 1 1 d . . . . .
C5 C 0.7417(5) 0.44347(14) 0.3760(3) 0.0257(6) Uani 1 1 d . . . . .
H51 H 0.6661 0.4765 0.4410 0.031 Uiso 1 1 calc R U . . .
H52 H 0.9228 0.4492 0.4079 0.031 Uiso 1 1 calc R U . . .
C6 C 0.6435(6) 0.45559(15) 0.1919(4) 0.0331(7) Uani 1 1 d . . . . .
H61 H 0.4661 0.4674 0.1655 0.040 Uiso 1 1 calc R U . . .
H62 H 0.7350 0.4935 0.1516 0.040 Uiso 1 1 calc R U . . .
C7 C 0.6876(5) 0.38590(14) 0.1187(3) 0.0232(5) Uani 1 1 d . . . . .
H71 H 0.8636 0.3796 0.1192 0.028 Uiso 1 1 calc R U . . .
H72 H 0.5872 0.3810 0.0042 0.028 Uiso 1 1 calc R U . . .
O1W O 0.363(3) 0.0210(9) 0.3271(19) 0.093(4) Uiso 0.25 1 d . . P . .
H11W H 0.4449 0.0632 0.3374 0.111 Uiso 0.25 1 d R U P . .
H12W H 0.3559 -0.0002 0.2459 0.111 Uiso 0.25 1 d R U P . .

loop_
_atom_site_aniso_label
_atom_site_aniso_U_11
_atom_site_aniso_U_22
_atom_site_aniso_U_33
_atom_site_aniso_U_23
_atom_site_aniso_U_13
_atom_site_aniso_U_12
P1 0.0119(3) 0.0232(3) 0.0130(3) 0.0003(2) 0.0021(2) -0.0005(2)
O11 0.0160(8) 0.0320(10) 0.0128(8) 0.0003(7) 0.0020(6) 0.0016(7)
O12 0.0261(9) 0.0236(9) 0.0259(10) 0.0005(7) 0.0115(8) -0.0002(7)
C2 0.0129(11) 0.0233(12) 0.0126(10) -0.0016(9) 0.0019(8) -0.0001(9)
N3 0.0111(10) 0.0234(11) 0.0134(9) 0.0007(8) 0.0003(7) -0.0004(8)
C4 0.0108(11) 0.0243(13) 0.0164(11) -0.0031(9) -0.0008(9) -0.0006(9)
C41 0.0143(11) 0.0204(12) 0.0183(12) 0.0017(9) 0.0020(9) 0.0028(9)
O411 0.0204(9) 0.0307(10) 0.0169(9) -0.0047(7) 0.0035(7) -0.0024(7)
O412 0.0127(8) 0.0365(11) 0.0195(9) -0.0016(7) 0.0023(7) -0.0021(7)
C5 0.0257(13) 0.0254(13) 0.0278(14) -0.0045(11) 0.0099(11) -0.0056(10)
C6 0.0384(16) 0.0276(15) 0.0329(16) 0.0050(12) 0.0076(13) -0.0006(12)
C7 0.0239(13) 0.0286(14) 0.0169(12) 0.0046(10) 0.0046(10) -0.0049(10)

_geom_special_details            
;
 All esds (except the esd in the dihedral angle between two l.s. planes)
 are estimated using the full covariance matrix.  The cell esds are taken
 into account individually in the estimation of esds in distances, angles
 and torsion angles; correlations between esds in cell parameters are only
 used when they are defined by crystal symmetry.  An approximate (isotropic)
 treatment of cell esds is used for estimating esds involving l.s. planes.
;

loop_
_geom_bond_atom_site_label_1
_geom_bond_atom_site_label_2
_geom_bond_distance
_geom_bond_site_symmetry_2
_geom_bond_publ_flag
P1 O11 1.4923(17) . ?
P1 O12 1.5137(19) . ?
P1 C2 1.830(2) . ?
P1 H1 1.27(3) . ?
C2 N3 1.490(3) . ?
C2 H21 0.9900 . ?
C2 H22 0.9900 . ?
N3 C7 1.512(3) . ?
N3 C4 1.518(3) . ?
N3 H31 0.92(3) . ?
C4 C41 1.517(3) . ?
C4 C5 1.540(4) . ?
C4 H41 1.0000 . ?
C41 O412 1.222(3) . ?
C41 O411 1.301(3) . ?
O411 H411 1.06(5) . ?
C5 C6 1.520(4) . ?
C5 H51 0.9900 . ?
C5 H52 0.9900 . ?
C6 C7 1.510(4) . ?
C6 H61 0.9900 . ?
C6 H62 0.9900 . ?
C7 H71 0.9900 . ?
C7 H72 0.9900 . ?
O1W H11W 0.9219 . ?
O1W H12W 0.7825 . ?

loop_
_geom_angle_atom_site_label_1
_geom_angle_atom_site_label_2
_geom_angle_atom_site_label_3
_geom_angle
_geom_angle_site_symmetry_1
_geom_angle_site_symmetry_3
_geom_angle_publ_flag
O11 P1 O12 117.97(10) . . ?
O11 P1 C2 110.68(10) . . ?
O12 P1 C2 105.09(10) . . ?
O11 P1 H1 109.5(13) . . ?
O12 P1 H1 108.9(13) . . ?
C2 P1 H1 103.7(13) . . ?
N3 C2 P1 115.12(16) . . ?
N3 C2 H21 108.5 . . ?
P1 C2 H21 108.5 . . ?
N3 C2 H22 108.5 . . ?
P1 C2 H22 108.5 . . ?
H21 C2 H22 107.5 . . ?
C2 N3 C7 112.83(19) . . ?
C2 N3 C4 115.19(18) . . ?
C7 N3 C4 106.61(18) . . ?
C2 N3 H31 105(2) . . ?
C7 N3 H31 107.4(19) . . ?
C4 N3 H31 109.2(19) . . ?
C41 C4 N3 109.27(18) . . ?
C41 C4 C5 113.0(2) . . ?
N3 C4 C5 105.15(19) . . ?
C41 C4 H41 109.8 . . ?
N3 C4 H41 109.8 . . ?
C5 C4 H41 109.8 . . ?
O412 C41 O411 126.0(2) . . ?
O412 C41 C4 122.0(2) . . ?
O411 C41 C4 111.9(2) . . ?
C41 O411 H411 115(3) . . ?
C6 C5 C4 104.5(2) . . ?
C6 C5 H51 110.9 . . ?
C4 C5 H51 110.9 . . ?
C6 C5 H52 110.9 . . ?
C4 C5 H52 110.9 . . ?
H51 C5 H52 108.9 . . ?
C7 C6 C5 102.6(2) . . ?
C7 C6 H61 111.2 . . ?
C5 C6 H61 111.2 . . ?
C7 C6 H62 111.2 . . ?
C5 C6 H62 111.2 . . ?
H61 C6 H62 109.2 . . ?
C6 C7 N3 102.5(2) . . ?
C6 C7 H71 111.3 . . ?
N3 C7 H71 111.3 . . ?
C6 C7 H72 111.3 . . ?
N3 C7 H72 111.3 . . ?
H71 C7 H72 109.2 . . ?
H11W O1W H12W 117.0 . . ?

_refine_diff_density_max         0.440
_refine_diff_density_min         -0.439
_refine_diff_density_rms         0.067

_shelx_res_file                  
;

    prolinpin.res created by SHELXL-2014/7


TITL pu_prolin_pin_kotek_0m_a.res in P2(1)/n
REM Old TITL pu_prolin_pin_kotek_0m in P2(1)/n
REM SHELXT solution in P2(1)/n
REM R1 0.100,  Rweak 0.006,  Alpha 0.035,  Orientation as input
REM Formula found by SHELXT:  C6 N O4 P
CELL  1.54178   5.5885  19.1273   8.3332   90.000  103.684   90.000
ZERR    4.000   0.0003   0.0012   0.0005    0.000    0.003    0.000
LATT  1
SYMM 1/2-X, 1/2+Y, 1/2-Z
SFAC C  H  N  O  P
UNIT 24 50 4  17 4
LIST 4
TEMP -153.150
SIZE 0.124 0.249 0.718
L.S. 8
BOND $H
LIST 4
ACTA
HTAB
RTAB hbd N3 O412
RTAB hba N3 H31 O412
FMAP 2
PLAN -10
WGHT    0.026400    1.598900
FVAR       1.18630
P1    5    0.593945    0.196227    0.343876    11.00000    0.01188    0.02317 =
         0.01303    0.00027    0.00205   -0.00049
H1    2    0.361949    0.202796    0.298676    11.00000    0.02375
O11   4    0.677288    0.210687    0.524488    11.00000    0.01599    0.03202 =
         0.01284    0.00031    0.00197    0.00161
O12   4    0.666971    0.127232    0.280288    11.00000    0.02613    0.02357 =
         0.02589    0.00049    0.01152   -0.00021
C2    1    0.709314    0.263138    0.224349    11.00000    0.01295    0.02330 =
         0.01262   -0.00156    0.00188   -0.00012
AFIX  23
H21   2    0.890739    0.265499    0.263605    11.00000   -1.20000
H22   2    0.671701    0.248365    0.107190    11.00000   -1.20000
AFIX   0
N3    3    0.606907    0.334537    0.233406    11.00000    0.01106    0.02343 =
         0.01336    0.00075    0.00028   -0.00043
H31   2    0.439674    0.329651    0.198221    11.00000    0.02670
REM ---------------------------------------------------------------------------
C4    1    0.667977    0.367625    0.403780    11.00000    0.01079    0.02435 =
         0.01645   -0.00305   -0.00082   -0.00059
AFIX  13
H41   2    0.810278    0.342648    0.476518    11.00000   -1.20000
AFIX   0
C41   1    0.444896    0.362989    0.477520    11.00000    0.01431    0.02035 =
         0.01829    0.00166    0.00201    0.00276
O411  4    0.491991    0.386255    0.628402    11.00000    0.02041    0.03069 =
         0.01694   -0.00466    0.00347   -0.00242
H411  2    0.347826    0.380395    0.689433    11.00000    0.08048
O412  4    0.247221    0.340359    0.399218    11.00000    0.01269    0.03648 =
         0.01954   -0.00156    0.00233   -0.00212
C5    1    0.741668    0.443468    0.376040    11.00000    0.02574    0.02540 =
         0.02776   -0.00450    0.00989   -0.00559
AFIX  23
H51   2    0.666132    0.476548    0.441037    11.00000   -1.20000
H52   2    0.922819    0.449165    0.407948    11.00000   -1.20000
AFIX   0
C6    1    0.643546    0.455589    0.191905    11.00000    0.03841    0.02763 =
         0.03289    0.00501    0.00759   -0.00062
AFIX  23
H61   2    0.466057    0.467406    0.165516    11.00000   -1.20000
H62   2    0.734994    0.493464    0.151589    11.00000   -1.20000
AFIX   0
C7    1    0.687586    0.385895    0.118683    11.00000    0.02387    0.02857 =
         0.01694    0.00455    0.00460   -0.00486
AFIX  23
H71   2    0.863584    0.379582    0.119174    11.00000   -1.20000
H72   2    0.587226    0.381046    0.004203    11.00000   -1.20000
AFIX   0
REM ---------------------------------------------------------------------------
O1W   4    0.362694    0.021024    0.327144    10.25000    0.09278
AFIX   3
H11W  2    0.444891    0.063178    0.337401    10.25000   -1.20000
H12W  2    0.355924   -0.000155    0.245855    10.25000   -1.20000

AFIX   0
HKLF 4

REM  pu_prolin_pin_kotek_0m_a.res in P2(1)/n
REM R1 =  0.0431 for    1545 Fo > 4sig(Fo)  and  0.0467 for all    1684 data
REM    125 parameters refined using      0 restraints

END

WGHT      0.0262      1.6008

REM Instructions for potential hydrogen bonds
EQIV $1 x+1, y, z
HTAB C2 O412_$1
EQIV $2 x+1/2, -y+1/2, z-1/2
HTAB C2 O412_$2
EQIV $3 x-1/2, -y+1/2, z-1/2
HTAB N3 O11_$3
HTAB N3 O412
EQIV $4 x-1/2, -y+1/2, z+1/2
HTAB O411 O12_$4
EQIV $5 -x+1/2, y+1/2, -z+1/2
HTAB C6 O1W_$5
EQIV $6 -x+3/2, y+1/2, -z+1/2
HTAB C6 O12_$6
HTAB C6 O1W_$6
HTAB C7 O12_$3
HTAB O1W O12

REM Highest difference peak  0.440,  deepest hole -0.439,  1-sigma level  0.067
Q1    1   0.5926  0.1443  0.3340  11.00000  0.05    0.44
Q2    1   0.6066  0.2463  0.3276  11.00000  0.05    0.37
Q3    1   0.6934  0.2649  0.5299  11.00000  0.05    0.33
Q4    1   0.6225  0.3492  0.3195  11.00000  0.05    0.33
Q5    1   0.7228  0.4026  0.3836  11.00000  0.05    0.29
Q6    1   0.6698  0.2970  0.2324  11.00000  0.05    0.28
Q7    1   0.7290  0.2380  0.2957  11.00000  0.05    0.28
Q8    1   0.5715  0.3692  0.4349  11.00000  0.05    0.26
Q9    1   0.7699  0.1579  0.3223  11.00000  0.05    0.25
Q10   1   0.6548  0.2257  0.2420  11.00000  0.05    0.25
;
_shelx_res_checksum              44984
####################################################################### 
# 
# This file contains crystal structure data downloaded from the 
# Cambridge Structural Database (CSD) hosted by the Cambridge 
# Crystallographic Data Centre (CCDC).
# 
# Full information about CCDC data access policies and citation 
# guidelines are available at http://www.ccdc.cam.ac.uk/access/V1 
# 
# Audit and citation data items may have been added by the CCDC. 
# Please retain this information to preserve the provenance of 
# this file and to allow appropriate attribution of the data. 
# 
#######################################################################

data_2fteampin_sq
_database_code_depnum_ccdc_archive 'CCDC 1984995'
loop_
_audit_author_name
_audit_author_address
'Jan Kotek'
;Faculty of Science, Charles University, Prague
Czech Republic
;
_audit_update_record             
;
2020-02-19 deposited with the CCDC.	2020-05-15 downloaded from the CCDC.
;

_audit_creation_method           SHELXL-2014/7
_shelx_SHELXL_version_number     2014/7
_chemical_name_systematic        ?
_chemical_name_common            ?
_chemical_melting_point          ?
_chemical_formula_moiety         'C21 H20 N3 O6 P, 2(H2 O)'
_chemical_formula_sum            'C21 H24 N3 O8 P'
_chemical_formula_weight         477.40

loop_
_atom_type_symbol
_atom_type_description
_atom_type_scat_dispersion_real
_atom_type_scat_dispersion_imag
_atom_type_scat_source
C C 0.0181 0.0091 'International Tables Vol C Tables 4.2.6.8 and 6.1.1.4'
H H 0.0000 0.0000 'International Tables Vol C Tables 4.2.6.8 and 6.1.1.4'
N N 0.0311 0.0180 'International Tables Vol C Tables 4.2.6.8 and 6.1.1.4'
O O 0.0492 0.0322 'International Tables Vol C Tables 4.2.6.8 and 6.1.1.4'
P P 0.2955 0.4335 'International Tables Vol C Tables 4.2.6.8 and 6.1.1.4'

_space_group_crystal_system      monoclinic
_space_group_IT_number           11
_space_group_name_H-M_alt        'P 21/m'
_space_group_name_Hall           '-P 2yb'

_shelx_space_group_comment       
;
The symmetry employed for this shelxl refinement is uniquely defined
by the following loop, which should always be used as a source of
symmetry information in preference to the above space-group names.
They are only intended as comments.
;

loop_
_space_group_symop_operation_xyz
'x, y, z'
'-x, y+1/2, -z'
'-x, -y, -z'
'x, -y-1/2, z'

_cell_length_a                   5.6105(2)
_cell_length_b                   21.6543(9)
_cell_length_c                   8.9960(4)
_cell_angle_alpha                90
_cell_angle_beta                 94.695(2)
_cell_angle_gamma                90
_cell_volume                     1089.27(8)
_cell_formula_units_Z            2
_cell_measurement_temperature    120(2)
_cell_measurement_reflns_used    7365
_cell_measurement_theta_min      4.0831
_cell_measurement_theta_max      66.6248

_exptl_crystal_description       prism
_exptl_crystal_colour            colourless
_exptl_crystal_density_meas      ?
_exptl_crystal_density_method    ?
_exptl_crystal_density_diffrn    1.456
_exptl_crystal_F_000             500
_exptl_transmission_factor_min   ?
_exptl_transmission_factor_max   ?
_exptl_crystal_size_max          0.190
_exptl_crystal_size_mid          0.169
_exptl_crystal_size_min          0.076
_exptl_absorpt_coefficient_mu    1.604
_shelx_estimated_absorpt_T_min   0.750
_shelx_estimated_absorpt_T_max   0.888
_exptl_absorpt_correction_type   Multi-Scan
_exptl_absorpt_process_details   
;
SADABS-2016/2 - Bruker AXS area detector scaling and absorption correction
;
_exptl_absorpt_correction_T_min  0.78
_exptl_absorpt_correction_T_max  0.90
_exptl_absorpt_special_details   ?
_diffrn_ambient_temperature      120(2)
_diffrn_radiation_wavelength     1.54178
_diffrn_radiation_type           CuK\a
_diffrn_source                   'I\mS micro-focus sealed tube'
_diffrn_radiation_monochromator  'Quazar Mo multilayer optic'
_diffrn_measurement_device_type  'Bruker D8 VENTURE Kappa Duo PHOTON 100 CMOS'
_diffrn_measurement_method       '\f and \w scans'
_diffrn_detector_area_resol_mean 10.4167
_diffrn_reflns_number            8705
_diffrn_reflns_av_unetI/netI     0.0235
_diffrn_reflns_av_R_equivalents  0.0255
_diffrn_reflns_limit_h_min       -6
_diffrn_reflns_limit_h_max       6
_diffrn_reflns_limit_k_min       -25
_diffrn_reflns_limit_k_max       25
_diffrn_reflns_limit_l_min       -10
_diffrn_reflns_limit_l_max       10
_diffrn_reflns_theta_min         4.083
_diffrn_reflns_theta_max         66.621
_diffrn_reflns_theta_full        66.621
_diffrn_measured_fraction_theta_max 0.990
_diffrn_measured_fraction_theta_full 0.990
_diffrn_reflns_Laue_measured_fraction_max 0.990
_diffrn_reflns_Laue_measured_fraction_full 0.990
_diffrn_reflns_point_group_measured_fraction_max 0.990
_diffrn_reflns_point_group_measured_fraction_full 0.990
_reflns_number_total             1961
_reflns_number_gt                1822
_reflns_threshold_expression     'I > 2\s(I)'
_reflns_Friedel_coverage         0.000
_reflns_Friedel_fraction_max     .
_reflns_Friedel_fraction_full    .

_reflns_special_details          
;
 Reflections were merged by SHELXL according to the crystal
 class for the calculation of statistics and refinement.
 
 Structure factors included contributions from the .fab file.
 
 _reflns_Friedel_fraction is defined as the number of unique
 Friedel pairs measured divided by the number that would be
 possible theoretically, ignoring centric projections and
 systematic absences.
;

_computing_data_collection       'Bruker Instrument Service V6.2.6'
_computing_cell_refinement       'SAINT V8.38A (Bruker AXS Inc., 2017)'
_computing_data_reduction        'SAINT V8.38A (Bruker AXS Inc., 2017)'
_computing_structure_solution    'SHELXT 2014/5 (Sheldrick, 2014)'
_computing_structure_refinement  'SHELXL 2014/7 (Sheldrick, 2014)'
_computing_molecular_graphics    ?
_computing_publication_material  ?
_refine_special_details          ?
_refine_ls_structure_factor_coef Fsqd
_refine_ls_matrix_type           full
_refine_ls_weighting_scheme      calc
_refine_ls_weighting_details     
'w=1/[\s^2^(Fo^2^)+(0.0386P)^2^+0.6276P] where P=(Fo^2^+2Fc^2^)/3'
_atom_sites_solution_primary     direct
_atom_sites_solution_secondary   difmap
_atom_sites_solution_hydrogens   mixed
_refine_ls_hydrogen_treatment    mixed
_refine_ls_extinction_method     none
_refine_ls_extinction_coef       .
_refine_ls_number_reflns         1961
_refine_ls_number_parameters     167
_refine_ls_number_restraints     0
_refine_ls_R_factor_all          0.0451
_refine_ls_R_factor_gt           0.0428
_refine_ls_wR_factor_ref         0.1064
_refine_ls_wR_factor_gt          0.1050
_refine_ls_goodness_of_fit_ref   1.079
_refine_ls_restrained_S_all      1.079
_refine_ls_shift/su_max          0.000
_refine_ls_shift/su_mean         0.000

loop_
_atom_site_label
_atom_site_type_symbol
_atom_site_fract_x
_atom_site_fract_y
_atom_site_fract_z
_atom_site_U_iso_or_equiv
_atom_site_adp_type
_atom_site_occupancy
_atom_site_site_symmetry_order
_atom_site_calc_flag
_atom_site_refinement_flags_posn
_atom_site_refinement_flags_adp
_atom_site_refinement_flags_occupancy
_atom_site_disorder_assembly
_atom_site_disorder_group
P1 P 0.85992(17) 0.77171(4) 0.64538(14) 0.0488(3) Uani 0.5 1 d . . P . .
H1 H 0.853(6) 0.8318(18) 0.635(4) 0.041(10) Uiso 0.5 1 d . . P . .
O11 O 0.9934(3) 0.7500 0.5213(3) 0.0733(8) Uani 1 2 d S T P A .
O12A O 0.9782(10) 0.7500 0.7888(11) 0.069(2) Uani 0.5 2 d S T P A 1
O12B O 0.8778(11) 0.742(2) 0.8132(9) 0.065(8) Uani 0.25 1 d . . P A 2
C2 C 0.5459(4) 0.7500 0.6087(3) 0.0341(5) Uani 1 2 d S T P A .
H21 H 0.4899 0.7861 0.6586 0.041 Uiso 1 1 d R U . . .
N3 N 0.4373(3) 0.7500 0.4511(2) 0.0311(4) Uani 1 2 d S T P . .
H31 H 0.266(6) 0.7500 0.458(4) 0.064(10) Uiso 1 2 d S . P . .
C4 C 0.4931(3) 0.69316(8) 0.3666(2) 0.0378(4) Uani 1 1 d . . . . .
H41 H 0.6684 0.6868 0.3730 0.045 Uiso 1 1 calc R U . . .
H42 H 0.4364 0.6984 0.2602 0.045 Uiso 1 1 calc R U . . .
C5 C 0.3734(3) 0.63709(8) 0.4296(2) 0.0413(4) Uani 1 1 d . . . . .
H51 H 0.4312 0.6316 0.5357 0.050 Uiso 1 1 calc R U . . .
H52 H 0.1983 0.6436 0.4240 0.050 Uiso 1 1 calc R U . . .
N6 N 0.4267(3) 0.58204(6) 0.34626(16) 0.0360(3) Uani 1 1 d . . . . .
C7 C 0.6325(3) 0.54675(8) 0.37869(19) 0.0366(4) Uani 1 1 d . . . . .
O71 O 0.7891(2) 0.56021(6) 0.47383(14) 0.0482(4) Uani 1 1 d . . . . .
C8 C 0.6078(3) 0.49223(8) 0.27836(17) 0.0333(4) Uani 1 1 d . . . . .
C9 C 0.7604(3) 0.44374(8) 0.2615(2) 0.0390(4) Uani 1 1 d . . . . .
H91 H 0.9115 0.4415 0.3171 0.047 Uiso 1 1 calc R U . . .
C10 C 0.6850(3) 0.39781(8) 0.1591(2) 0.0410(4) Uani 1 1 d . . . . .
H101 H 0.7869 0.3637 0.1443 0.049 Uiso 1 1 calc R U . . .
C11 C 0.4632(3) 0.40132(8) 0.07890(19) 0.0392(4) Uani 1 1 d . . . . .
H111 H 0.4145 0.3690 0.0116 0.047 Uiso 1 1 calc R U . . .
C12 C 0.3109(3) 0.45105(8) 0.09502(19) 0.0371(4) Uani 1 1 d . . . . .
H121 H 0.1603 0.4537 0.0389 0.044 Uiso 1 1 calc R U . . .
C13 C 0.3872(3) 0.49643(8) 0.19571(18) 0.0334(4) Uani 1 1 d . . . . .
C14 C 0.2701(3) 0.55440(8) 0.23677(19) 0.0359(4) Uani 1 1 d . . . . .
O141 O 0.0797(2) 0.57628(6) 0.18944(15) 0.0475(4) Uani 1 1 d . . . . .

loop_
_atom_site_aniso_label
_atom_site_aniso_U_11
_atom_site_aniso_U_22
_atom_site_aniso_U_33
_atom_site_aniso_U_23
_atom_site_aniso_U_13
_atom_site_aniso_U_12
P1 0.0311(5) 0.0347(5) 0.0781(7) -0.0076(4) -0.0120(5) -0.0001(3)
O11 0.0209(9) 0.0609(14) 0.140(2) 0.000 0.0166(12) 0.000
O12A 0.032(3) 0.053(4) 0.115(6) 0.000 -0.035(4) 0.000
O12B 0.047(4) 0.07(2) 0.068(4) 0.011(7) -0.042(4) -0.018(10)
C2 0.0293(12) 0.0297(12) 0.0440(13) 0.000 0.0058(10) 0.000
N3 0.0208(9) 0.0305(10) 0.0423(11) 0.000 0.0050(8) 0.000
C4 0.0405(9) 0.0299(9) 0.0441(10) -0.0031(7) 0.0101(8) -0.0039(7)
C5 0.0444(10) 0.0336(9) 0.0477(10) -0.0058(8) 0.0138(8) -0.0097(8)
N6 0.0396(8) 0.0289(7) 0.0400(8) -0.0032(6) 0.0064(6) -0.0091(6)
C7 0.0404(9) 0.0341(9) 0.0355(9) 0.0030(7) 0.0052(8) -0.0094(7)
O71 0.0505(8) 0.0500(8) 0.0424(7) -0.0074(6) -0.0065(6) -0.0066(6)
C8 0.0382(9) 0.0319(9) 0.0302(8) 0.0047(7) 0.0057(7) -0.0105(7)
C9 0.0410(9) 0.0383(10) 0.0376(9) 0.0065(8) 0.0037(8) -0.0047(8)
C10 0.0501(11) 0.0320(9) 0.0421(10) 0.0037(8) 0.0114(8) -0.0028(8)
C11 0.0507(11) 0.0338(9) 0.0340(9) 0.0000(7) 0.0098(8) -0.0120(8)
C12 0.0396(9) 0.0371(9) 0.0350(9) 0.0010(7) 0.0059(7) -0.0124(8)
C13 0.0358(9) 0.0334(9) 0.0319(8) 0.0041(7) 0.0077(7) -0.0109(7)
C14 0.0366(9) 0.0347(9) 0.0370(9) 0.0022(7) 0.0072(7) -0.0094(7)
O141 0.0404(7) 0.0470(8) 0.0547(8) -0.0045(6) 0.0015(6) -0.0011(6)

_geom_special_details            
;
 All esds (except the esd in the dihedral angle between two l.s. planes)
 are estimated using the full covariance matrix.  The cell esds are taken
 into account individually in the estimation of esds in distances, angles
 and torsion angles; correlations between esds in cell parameters are only
 used when they are defined by crystal symmetry.  An approximate (isotropic)
 treatment of cell esds is used for estimating esds involving l.s. planes.
;

loop_
_geom_bond_atom_site_label_1
_geom_bond_atom_site_label_2
_geom_bond_distance
_geom_bond_site_symmetry_2
_geom_bond_publ_flag
P1 P1 0.9404(19) 4_575 ?
P1 O11 1.471(3) . ?
P1 O12A 1.478(9) . ?
P1 O12B 1.534(13) 4_575 ?
P1 O12B 1.64(2) . ?
P1 C2 1.827(2) . ?
P1 H1 1.30(4) . ?
O11 P1 1.471(3) 4_575 ?
O12A P1 1.478(9) 4_575 ?
O12B O12B 0.34(10) 4_575 ?
O12B P1 1.534(13) 4_575 ?
C2 N3 1.497(3) . ?
C2 P1 1.827(2) 4_575 ?
C2 H21 0.9663 . ?
N3 C4 1.493(2) . ?
N3 C4 1.493(2) 4_575 ?
N3 H31 0.97(4) . ?
C4 C5 1.519(2) . ?
C4 H41 0.9900 . ?
C4 H42 0.9900 . ?
C5 N6 1.452(2) . ?
C5 H51 0.9900 . ?
C5 H52 0.9900 . ?
N6 C7 1.396(2) . ?
N6 C14 1.399(2) . ?
C7 O71 1.211(2) . ?
C7 C8 1.486(2) . ?
C8 C9 1.371(3) . ?
C8 C13 1.394(2) . ?
C9 C10 1.397(3) . ?
C9 H91 0.9500 . ?
C10 C11 1.389(3) . ?
C10 H101 0.9500 . ?
C11 C12 1.390(3) . ?
C11 H111 0.9500 . ?
C12 C13 1.380(2) . ?
C12 H121 0.9500 . ?
C13 C14 1.478(2) . ?
C14 O141 1.214(2) . ?

loop_
_geom_angle_atom_site_label_1
_geom_angle_atom_site_label_2
_geom_angle_atom_site_label_3
_geom_angle
_geom_angle_site_symmetry_1
_geom_angle_site_symmetry_3
_geom_angle_publ_flag
P1 P1 O11 71.36(5) 4_575 . ?
P1 P1 O12A 71.45(12) 4_575 . ?
O11 P1 O12A 109.9(3) . . ?
P1 P1 O12B 78.8(18) 4_575 4_575 ?
O11 P1 O12B 133.5(11) . 4_575 ?
P1 P1 O12B 66.9(16) 4_575 . ?
O11 P1 O12B 125.3(12) . . ?
O12B P1 O12B 12(3) 4_575 . ?
P1 P1 C2 75.09(4) 4_575 . ?
O11 P1 C2 108.92(12) . . ?
O12A P1 C2 115.7(3) . . ?
O12B P1 C2 96.4(6) 4_575 . ?
O12B P1 C2 92.9(5) . . ?
P1 P1 H1 175.7(16) 4_575 . ?
O11 P1 H1 106.2(16) . . ?
O12A P1 H1 112.8(16) . . ?
O12B P1 H1 105(2) 4_575 . ?
O12B P1 H1 117(2) . . ?
C2 P1 H1 102.8(16) . . ?
P1 O11 P1 37.28(10) 4_575 . ?
P1 O12A P1 37.1(2) . 4_575 ?
O12B O12B P1 101.2(18) 4_575 4_575 ?
O12B O12B P1 66.9(16) 4_575 . ?
P1 O12B P1 34.3(3) 4_575 . ?
N3 C2 P1 118.85(16) . 4_575 ?
N3 C2 P1 118.85(16) . . ?
P1 C2 P1 29.82(7) 4_575 . ?
N3 C2 H21 108.5 . . ?
P1 C2 H21 118.0 4_575 . ?
P1 C2 H21 93.1 . . ?
C4 N3 C4 111.02(18) . 4_575 ?
C4 N3 C2 113.34(12) . . ?
C4 N3 C2 113.34(12) 4_575 . ?
C4 N3 H31 106.4(10) . . ?
C4 N3 H31 106.4(10) 4_575 . ?
C2 N3 H31 106(2) . . ?
N3 C4 C5 110.58(14) . . ?
N3 C4 H41 109.5 . . ?
C5 C4 H41 109.5 . . ?
N3 C4 H42 109.5 . . ?
C5 C4 H42 109.5 . . ?
H41 C4 H42 108.1 . . ?
N6 C5 C4 110.36(14) . . ?
N6 C5 H51 109.6 . . ?
C4 C5 H51 109.6 . . ?
N6 C5 H52 109.6 . . ?
C4 C5 H52 109.6 . . ?
H51 C5 H52 108.1 . . ?
C7 N6 C14 111.96(14) . . ?
C7 N6 C5 122.90(15) . . ?
C14 N6 C5 124.80(15) . . ?
O71 C7 N6 123.79(17) . . ?
O71 C7 C8 130.31(17) . . ?
N6 C7 C8 105.88(14) . . ?
C9 C8 C13 121.74(16) . . ?
C9 C8 C7 130.37(16) . . ?
C13 C8 C7 107.89(15) . . ?
C8 C9 C10 117.39(17) . . ?
C8 C9 H91 121.3 . . ?
C10 C9 H91 121.3 . . ?
C11 C10 C9 120.91(18) . . ?
C11 C10 H101 119.5 . . ?
C9 C10 H101 119.5 . . ?
C10 C11 C12 121.37(17) . . ?
C10 C11 H111 119.3 . . ?
C12 C11 H111 119.3 . . ?
C13 C12 C11 117.38(17) . . ?
C13 C12 H121 121.3 . . ?
C11 C12 H121 121.3 . . ?
C12 C13 C8 121.18(17) . . ?
C12 C13 C14 130.42(17) . . ?
C8 C13 C14 108.39(15) . . ?
O141 C14 N6 124.32(17) . . ?
O141 C14 C13 129.83(16) . . ?
N6 C14 C13 105.85(15) . . ?

_refine_diff_density_max         0.276
_refine_diff_density_min         -0.312
_refine_diff_density_rms         0.038

_shelx_res_file                  
;

    2fteampin_sq.res created by SHELXL-2014/7


TITL p_2fteampin_kotek_0m_a.res in P2(1)/m
REM Old TITL p_2fteampin_kotek_0m in P2(1)/m

REM SHELXT solution in P2(1)/m
REM R1 0.196,  Rweak 0.011,  Alpha 0.076,  Orientation as input
REM Formula found by SHELXT:  C22 N7 O4

CELL  1.54178   5.6105  21.6543   8.9960   90.000   94.695   90.000
ZERR    2.000   0.0002   0.0009   0.0004    0.000    0.002    0.000
LATT  1
SYMM -X, 1/2+Y, -Z
SFAC C  H  N  O  P
UNIT 42 48 6  16 2
LIST 4
TEMP -153.160
SIZE 0.076 0.169 0.19
L.S. 8
BOND $H
ACTA
HTAB
PLAN -10
FMAP 2
ABIN
WGHT    0.038600    0.627600
FVAR       1.20051
P1    5    0.859919    0.771714    0.645381    10.50000    0.03108    0.03465 =
         0.07807   -0.00760   -0.01195   -0.00008
REM AFIX 3
H1    2    0.853146    0.831802    0.635121    10.50000    0.04083
REM AFIX 0
O11   4    0.993385    0.750000    0.521347    10.50000    0.02085    0.06085 =
         0.13971    0.00000    0.01660    0.00000
PART 1
O12A  4    0.978244    0.750000    0.788754    10.25000    0.03239    0.05344 =
         0.11534    0.00000   -0.03450    0.00000
PART 2
O12B  4    0.877793    0.742072    0.813166    10.25000    0.04737    0.07065 =
         0.06847    0.01052   -0.04179   -0.01807
PART 0
C2    1    0.545853    0.750000    0.608749    10.50000    0.02927    0.02966 =
         0.04396    0.00000    0.00585    0.00000
AFIX   3
H21   2    0.489881    0.786100    0.658587    11.00000   -1.20000
AFIX   0
N3    3    0.437268    0.750000    0.451136    10.50000    0.02083    0.03053 =
         0.04228    0.00000    0.00505    0.00000
REM AFIX 3
H31   2    0.266181    0.750000    0.457648    10.50000    0.06355
REM AFIX 0
C4    1    0.493099    0.693163    0.366638    11.00000    0.04050    0.02990 =
         0.04406   -0.00311    0.01010   -0.00385
AFIX  23
H41   2    0.668371    0.686793    0.372970    11.00000   -1.20000
H42   2    0.436401    0.698357    0.260243    11.00000   -1.20000
AFIX   0
C5    1    0.373448    0.637088    0.429580    11.00000    0.04439    0.03355 =
         0.04772   -0.00575    0.01383   -0.00967
AFIX  23
H51   2    0.431182    0.631637    0.535730    11.00000   -1.20000
H52   2    0.198262    0.643556    0.423987    11.00000   -1.20000
AFIX   0
N6    3    0.426664    0.582040    0.346264    11.00000    0.03956    0.02893 =
         0.03996   -0.00316    0.00639   -0.00909
C7    1    0.632515    0.546751    0.378688    11.00000    0.04041    0.03406 =
         0.03552    0.00299    0.00516   -0.00942
O71   4    0.789141    0.560214    0.473827    11.00000    0.05046    0.05002 =
         0.04243   -0.00740   -0.00655   -0.00661
C8    1    0.607773    0.492234    0.278356    11.00000    0.03817    0.03193 =
         0.03022    0.00473    0.00567   -0.01053
C9    1    0.760407    0.443742    0.261458    11.00000    0.04104    0.03831 =
         0.03760    0.00653    0.00368   -0.00475
AFIX  43
H91   2    0.911508    0.441471    0.317140    11.00000   -1.20000
AFIX   0
C10   1    0.684991    0.397809    0.159148    11.00000    0.05005    0.03203 =
         0.04207    0.00369    0.01143   -0.00279
AFIX  43
H101  2    0.786856    0.363704    0.144263    11.00000   -1.20000
AFIX   0
C11   1    0.463169    0.401315    0.078901    11.00000    0.05068    0.03380 =
         0.03404   -0.00003    0.00979   -0.01197
AFIX  43
H111  2    0.414512    0.369041    0.011594    11.00000   -1.20000
AFIX   0
C12   1    0.310915    0.451050    0.095016    11.00000    0.03960    0.03712 =
         0.03499    0.00095    0.00589   -0.01244
AFIX  43
H121  2    0.160256    0.453721    0.038941    11.00000   -1.20000
AFIX   0
C13   1    0.387181    0.496426    0.195709    11.00000    0.03581    0.03338 =
         0.03195    0.00411    0.00767   -0.01093
C14   1    0.270096    0.554395    0.236772    11.00000    0.03658    0.03473 =
         0.03696    0.00216    0.00724   -0.00944
O141  4    0.079671    0.576275    0.189437    11.00000    0.04042    0.04699 =
         0.05475   -0.00450    0.00149   -0.00107

HKLF 4

REM  p_2fteampin_kotek_0m_a.res in P2(1)/m
REM R1 =  0.0428 for    1822 Fo > 4sig(Fo)  and  0.0451 for all    1961 data
REM    167 parameters refined using      0 restraints

END

WGHT      0.0386      0.6287

REM Instructions for potential hydrogen bonds
EQIV $1 x-1, y, z
HTAB N3 O11_$1
HTAB C4 O11

REM Highest difference peak  0.276,  deepest hole -0.312,  1-sigma level  0.038
Q1    1   0.8835  0.7295  0.5433  11.00000  0.05    0.28
Q2    1   0.8054  0.7500  0.9141  10.50000  0.05    0.24
Q3    1   0.9659  0.7500  0.4185  10.50000  0.05    0.23
Q4    1   1.0186  0.7196  0.5725  11.00000  0.05    0.21
Q5    1   0.6730  0.5996  0.4875  11.00000  0.05    0.20
Q6    1   0.4082  0.7500  0.6781  10.50000  0.05    0.20
Q7    1   0.4912  0.4912  0.2413  11.00000  0.05    0.18
Q8    1   1.0793  0.7500  0.8427  10.50000  0.05    0.18
Q9    1   0.4035  0.6069  0.3785  11.00000  0.05    0.17
Q10   1   0.3419  0.5247  0.2083  11.00000  0.05    0.16
;
_shelx_res_checksum              33143

_shelx_fab_file                  
;
    2    0    0     -0.42      0.00
    3    0    0      1.55      0.00
    4    0    0      1.10      0.00
    5    0    0      1.72      0.00
    6    0    0      0.06      0.00
    1    1    0      1.07      0.00
    2    1    0     -0.91      0.00
    3    1    0      2.52      0.00
    4    1    0      0.38      0.00
    5    1    0      0.40      0.00
    6    1    0     -0.81      0.00
    0    2    0    -34.61      0.00
    1    2    0     -1.65      0.00
    2    2    0      1.08      0.00
    3    2    0     -1.35      0.00
    4    2    0     -0.91      0.00
    5    2    0     -1.53      0.00
    6    2    0      0.02      0.00
    1    3    0     -1.20      0.00
    2    3    0      0.80      0.00
    3    3    0     -2.22      0.00
    4    3    0     -0.15      0.00
    5    3    0     -0.33      0.00
    6    3    0      0.76      0.00
    1    4    0     -2.60      0.00
    2    4    0     -2.59      0.00
    3    4    0      0.86      0.00
    4    4    0      0.43      0.00
    5    4    0      1.05      0.00
    6    4    0     -0.20      0.00
    1    5    0      1.22      0.00
    2    5    0     -0.79      0.00
    3    5    0      1.69      0.00
    4    5    0     -0.17      0.00
    5    5    0      0.25      0.00
    6    5    0     -0.66      0.00
    1    6    0      6.71      0.00
    2    6    0      3.92      0.00
    3    6    0     -0.37      0.00
    4    6    0      0.09      0.00
    5    6    0     -0.53      0.00
    6    6    0      0.38      0.00
    1    7    0     -0.92      0.00
    2    7    0      1.04      0.00
    3    7    0     -1.09      0.00
    4    7    0      0.41      0.00
    5    7    0     -0.22      0.00
    6    7    0      0.51      0.00
    0    8    0      9.09      0.00
    1    8    0     -8.68      0.00
    2    8    0     -4.30      0.00
    3    8    0      0.13      0.00
    4    8    0     -0.42      0.00
    5    8    0      0.16      0.00
    6    8    0     -0.46      0.00
    1    9    0      0.40      0.00
    2    9    0     -1.43      0.00
    3    9    0      0.59      0.00
    4    9    0     -0.51      0.00
    5    9    0      0.24      0.00
    6    9    0     -0.33      0.00
    0   10    0     -5.11      0.00
    1   10    0      8.30      0.00
    2   10    0      3.69      0.00
    3   10    0     -0.20      0.00
    4   10    0      0.46      0.00
    5   10    0     -0.02      0.00
    6   10    0      0.42      0.00
    1   11    0      0.03      0.00
    2   11    0      1.70      0.00
    3   11    0     -0.31      0.00
    4   11    0      0.50      0.00
    5   11    0     -0.25      0.00
    6   11    0      0.17      0.00
    0   12    0      3.52      0.00
    1   12    0     -6.62      0.00
    2   12    0     -2.58      0.00
    3   12    0      0.48      0.00
    4   12    0     -0.28      0.00
    5   12    0      0.03      0.00
    1   13    0     -0.16      0.00
    2   13    0     -1.67      0.00
    3   13    0      0.21      0.00
    4   13    0     -0.46      0.00
    5   13    0      0.19      0.00
    0   14    0     -3.00      0.00
    1   14    0      4.76      0.00
    2   14    0      1.43      0.00
    3   14    0     -0.79      0.00
    4   14    0      0.03      0.00
    5   14    0     -0.08      0.00
    1   15    0      0.01      0.00
    2   15    0      1.40      0.00
    3   15    0     -0.19      0.00
    4   15    0      0.42      0.00
    5   15    0     -0.09      0.00
    0   16    0      2.82      0.00
    1   16    0     -3.16      0.00
    2   16    0     -0.48      0.00
    3   16    0      1.00      0.00
    4   16    0      0.16      0.00
    5   16    0      0.08      0.00
    1   17    0      0.22      0.00
    2   17    0     -1.05      0.00
    3   17    0      0.15      0.00
    4   17    0     -0.36      0.00
    5   17    0     -0.01      0.00
    0   18    0     -2.76      0.00
    1   18    0      1.83      0.00
    2   18    0     -0.22      0.00
    3   18    0     -1.01      0.00
    4   18    0     -0.22      0.00
    1   19    0     -0.37      0.00
    2   19    0      0.73      0.00
    3   19    0     -0.11      0.00
    4   19    0      0.24      0.00
    0   20    0      2.57      0.00
    1   20    0     -0.84      0.00
    2   20    0      0.57      0.00
    3   20    0      0.81      0.00
    4   20    0      0.18      0.00
    1   21    0      0.41      0.00
    2   21    0     -0.44      0.00
    3   21    0      0.09      0.00
    0   22    0     -2.00      0.00
    1   22    0      0.33      0.00
    2   22    0     -0.56      0.00
    3   22    0     -0.47      0.00
    1   23    0     -0.37      0.00
    2   23    0      0.18      0.00
    3   23    0     -0.09      0.00
    0   24    0      1.09      0.00
    1   24    0     -0.23      0.00
    2   24    0      0.31      0.00
    1   25    0      0.28      0.00
   -6    0    1     -0.10      0.00
   -5    0    1      1.13      0.00
   -4    0    1      0.70      0.00
   -3    0    1      1.38      0.00
   -2    0    1     -1.72      0.00
    1    0    1     -0.11      0.00
    2    0    1     -4.39      0.00
    3    0    1     -1.13      0.00
    4    0    1     -0.37      0.00
    5    0    1      0.97      0.00
    6    0    1     -0.29      0.00
   -6    1    1      1.26      0.00
   -5    1    1      0.71      0.00
   -4    1    1      1.08      0.00
   -3    1    1     -0.75      0.00
   -2    1    1      3.88      0.00
   -1    1    1      7.16      0.00
    0    1    1     12.36      0.00
    1    1    1      9.45      0.00
    2    1    1      1.27      0.00
    3    1    1      2.87      0.00
    4    1    1      0.78      0.00
    5    1    1      1.09      0.00
    6    1    1     -0.64      0.00
   -6    2    1      0.16      0.00
   -5    2    1     -1.01      0.00
   -4    2    1     -0.57      0.00
   -3    2    1     -1.32      0.00
   -2    2    1      1.82      0.00
   -1    2    1      3.89      0.00
    0    2    1    -27.57      0.00
    1    2    1      1.06      0.00
    2    2    1      4.49      0.00
    3    2    1      0.94      0.00
    4    2    1      0.28      0.00
    5    2    1     -0.94      0.00
    6    2    1      0.31      0.00
   -6    3    1     -1.11      0.00
   -5    3    1     -0.42      0.00
   -4    3    1     -0.77      0.00
   -3    3    1      1.13      0.00
   -2    3    1     -2.48      0.00
   -1    3    1     -4.29      0.00
    0    3    1     -8.58      0.00
    1    3    1     -6.55      0.00
    2    3    1     -0.03      0.00
    3    3    1     -2.23      0.00
    4    3    1     -0.40      0.00
    5    3    1     -0.83      0.00
    6    3    1      0.63      0.00
   -6    4    1     -0.30      0.00
   -5    4    1      0.70      0.00
   -4    4    1      0.25      0.00
   -3    4    1      1.18      0.00
   -2    4    1     -2.06      0.00
   -1    4    1     -5.33      0.00
    0    4    1     22.25      0.00
    1    4    1     -3.19      0.00
    2    4    1     -4.55      0.00
    3    4    1     -0.42      0.00
    4    4    1     -0.06      0.00
    5    4    1      0.87      0.00
    6    4    1     -0.35      0.00
   -6    5    1      0.85      0.00
   -5    5    1     -0.04      0.00
   -4    5    1      0.29      0.00
   -3    5    1     -1.62      0.00
   -2    5    1      0.57      0.00
   -1    5    1      0.33      0.00
    0    5    1      3.23      0.00
    1    5    1      2.35      0.00
    2    5    1     -1.77      0.00
    3    5    1      1.25      0.00
    4    5    1     -0.14      0.00
    5    5    1      0.48      0.00
    6    5    1     -0.59      0.00
   -6    6    1      0.46      0.00
   -5    6    1     -0.37      0.00
   -4    6    1      0.07      0.00
   -3    6    1     -1.01      0.00
   -2    6    1      2.26      0.00
   -1    6    1      6.67      0.00
    0    6    1    -15.95      0.00
    1    6    1      5.05      0.00
    2    6    1      4.16      0.00
    3    6    1     -0.28      0.00
    4    6    1     -0.17      0.00
    5    6    1     -0.77      0.00
    6    6    1      0.36      0.00
   -6    7    1     -0.54      0.00
   -5    7    1      0.48      0.00
   -4    7    1      0.13      0.00
   -3    7    1      1.92      0.00
   -2    7    1      0.79      0.00
   -1    7    1      2.58      0.00
    0    7    1      1.02      0.00
    1    7    1      1.10      0.00
    2    7    1      3.23      0.00
    3    7    1     -0.35      0.00
    4    7    1      0.57      0.00
    5    7    1     -0.22      0.00
    6    7    1      0.47      0.00
   -6    8    1     -0.53      0.00
   -5    8    1      0.14      0.00
   -4    8    1     -0.24      0.00
   -3    8    1      0.89      0.00
   -2    8    1     -2.26      0.00
   -1    8    1     -7.20      0.00
    0    8    1     10.64      0.00
    1    8    1     -5.61      0.00
    2    8    1     -3.20      0.00
    3    8    1      0.96      0.00
    4    8    1      0.33      0.00
    5    8    1      0.66      0.00
    6    8    1     -0.31      0.00
   -6    9    1      0.26      0.00
   -5    9    1     -0.73      0.00
   -4    9    1     -0.33      0.00
   -3    9    1     -1.87      0.00
   -2    9    1     -1.15      0.00
   -1    9    1     -3.51      0.00
    0    9    1     -2.85      0.00
    1    9    1     -2.71      0.00
    2    9    1     -3.81      0.00
    3    9    1     -0.15      0.00
    4    9    1     -0.73      0.00
    5    9    1      0.12      0.00
    6    9    1     -0.30      0.00
   -6   10    1      0.49      0.00
   -5   10    1     -0.06      0.00
   -4   10    1      0.22      0.00
   -3   10    1     -0.88      0.00
   -2   10    1      2.00      0.00
   -1   10    1      6.81      0.00
    0   10    1     -7.07      0.00
    1   10    1      4.99      0.00
    2   10    1      1.99      0.00
    3   10    1     -1.41      0.00
    4   10    1     -0.38      0.00
    5   10    1     -0.55      0.00
    6   10    1      0.23      0.00
   -6   11    1     -0.06      0.00
   -5   11    1      0.74      0.00
   -4   11    1      0.25      0.00
   -3   11    1      1.50      0.00
   -2   11    1      0.76      0.00
   -1   11    1      2.97      0.00
    0   11    1      2.68      0.00
    1   11    1      2.65      0.00
    2   11    1      3.54      0.00
    3   11    1      0.22      0.00
    4   11    1      0.66      0.00
    5   11    1     -0.12      0.00
   -5   12    1      0.05      0.00
   -4   12    1     -0.10      0.00
   -3   12    1      0.94      0.00
   -2   12    1     -1.53      0.00
   -1   12    1     -5.85      0.00
    0   12    1      4.92      0.00
    1   12    1     -3.92      0.00
    2   12    1     -1.01      0.00
    3   12    1      1.55      0.00
    4   12    1      0.35      0.00
    5   12    1      0.44      0.00
   -5   13    1     -0.54      0.00
   -4   13    1      0.02      0.00
   -3   13    1     -0.95      0.00
   -2   13    1     -0.13      0.00
   -1   13    1     -1.97      0.00
    0   13    1     -1.71      0.00
    1   13    1     -1.75      0.00
    2   13    1     -2.77      0.00
    3   13    1      0.00      0.00
    4   13    1     -0.48      0.00
    5   13    1      0.12      0.00
   -5   14    1     -0.04      0.00
   -4   14    1     -0.01      0.00
   -3   14    1     -0.97      0.00
   -2   14    1      0.97      0.00
   -1   14    1      4.70      0.00
    0   14    1     -3.63      0.00
    1   14    1      2.99      0.00
    2   14    1      0.43      0.00
    3   14    1     -1.45      0.00
    4   14    1     -0.29      0.00
    5   14    1     -0.32      0.00
   -5   15    1      0.28      0.00
   -4   15    1     -0.30      0.00
   -3   15    1      0.37      0.00
   -2   15    1     -0.45      0.00
   -1   15    1      1.12      0.00
    0   15    1      0.76      0.00
    1   15    1      0.73      0.00
    2   15    1      1.86      0.00
    3   15    1     -0.29      0.00
    4   15    1      0.29      0.00
    5   15    1     -0.07      0.00
   -5   16    1      0.01      0.00
   -4   16    1      0.04      0.00
   -3   16    1      0.89      0.00
   -2   16    1     -0.43      0.00
   -1   16    1     -3.54      0.00
    0   16    1      2.85      0.00
    1   16    1     -2.27      0.00
    2   16    1     -0.16      0.00
    3   16    1      1.19      0.00
    4   16    1      0.21      0.00
    5   16    1      0.19      0.00
   -5   17    1     -0.07      0.00
   -4   17    1      0.45      0.00
   -3   17    1      0.11      0.00
   -2   17    1      0.87      0.00
   -1   17    1     -0.47      0.00
    0   17    1     -0.05      0.00
    1   17    1      0.13      0.00
    2   17    1     -1.04      0.00
    3   17    1      0.50      0.00
    4   17    1     -0.14      0.00
   -4   18    1     -0.01      0.00
   -3   18    1     -0.69      0.00
   -2   18    1      0.03      0.00
   -1   18    1      2.46      0.00
    0   18    1     -2.40      0.00
    1   18    1      1.61      0.00
    2   18    1      0.01      0.00
    3   18    1     -0.87      0.00
    4   18    1     -0.11      0.00
   -4   19    1     -0.40      0.00
   -3   19    1     -0.37      0.00
   -2   19    1     -1.06      0.00
   -1   19    1     -0.01      0.00
    0   19    1     -0.47      0.00
    1   19    1     -0.72      0.00
    2   19    1      0.41      0.00
    3   19    1     -0.56      0.00
    4   19    1      0.03      0.00
   -4   20    1      0.00      0.00
   -3   20    1      0.44      0.00
   -2   20    1      0.20      0.00
   -1   20    1     -1.56      0.00
    0   20    1      1.99      0.00
    1   20    1     -1.04      0.00
    2   20    1      0.06      0.00
    3   20    1      0.51      0.00
    4   20    1      0.01      0.00
   -3   21    1      0.38      0.00
   -2   21    1      0.93      0.00
   -1   21    1      0.24      0.00
    0   21    1      0.70      0.00
    1   21    1      0.96      0.00
    2   21    1     -0.03      0.00
    3   21    1      0.48      0.00
   -3   22    1     -0.22      0.00
   -2   22    1     -0.26      0.00
   -1   22    1      0.93      0.00
    0   22    1     -1.42      0.00
    1   22    1      0.65      0.00
    2   22    1     -0.04      0.00
    3   22    1     -0.19      0.00
   -2   23    1     -0.53      0.00
   -1   23    1     -0.15      0.00
    0   23    1     -0.56      0.00
    1   23    1     -0.81      0.00
    2   23    1     -0.08      0.00
   -2   24    1      0.21      0.00
   -1   24    1     -0.56      0.00
    0   24    1      0.71      0.00
    1   24    1     -0.45      0.00
    2   24    1     -0.03      0.00
   -1   25    1     -0.08      0.00
    0   25    1      0.21      0.00
    1   25    1      0.44      0.00
   -6    0    2     -0.58      0.00
   -5    0    2     -0.21      0.00
   -4    0    2     -0.88      0.00
   -3    0    2     -0.38      0.00
   -2    0    2     -4.47      0.00
   -1    0    2    -11.80      0.00
    0    0    2     14.89      0.00
    1    0    2     -6.64      0.00
    2    0    2     -7.93      0.00
    3    0    2     -2.65      0.00
    4    0    2     -1.07      0.00
    5    0    2      0.47      0.00
    6    0    2     -0.41      0.00
   -6    1    2      1.24      0.00
   -5    1    2      0.56      0.00
   -4    1    2      0.96      0.00
   -3    1    2     -1.20      0.00
   -2    1    2      1.99      0.00
    0    1    2     12.42      0.00
    1    1    2      8.39      0.00
    2    1    2     -1.69      0.00
    3    1    2      0.31      0.00
    4    1    2     -0.70      0.00
    5    1    2      0.63      0.00
    6    1    2     -0.89      0.00
   -6    2    2      0.59      0.00
   -5    2    2      0.13      0.00
   -4    2    2      0.72      0.00
   -3    2    2      0.05      0.00
   -2    2    2      3.83      0.00
    1    2    2      6.00      0.00
    2    2    2      7.21      0.00
    3    2    2      2.18      0.00
    4    2    2      0.85      0.00
    5    2    2     -0.54      0.00
    6    2    2      0.39      0.00
   -6    3    2     -1.13      0.00
   -5    3    2     -0.32      0.00
   -4    3    2     -0.69      0.00
   -3    3    2      1.33      0.00
   -2    3    2     -1.28      0.00
    1    3    2     -5.86      0.00
    2    3    2      2.34      0.00
    3    3    2     -0.36      0.00
    4    3    2      0.54      0.00
    5    3    2     -0.62      0.00
    6    3    2      0.81      0.00
   -6    4    2     -0.61      0.00
   -5    4    2      0.06      0.00
   -4    4    2     -0.30      0.00
   -3    4    2      0.75      0.00
   -2    4    2     -2.29      0.00
   -1    4    2     -8.60      0.00
    0    4    2     14.82      0.00
    1    4    2     -4.39      0.00
    2    4    2     -5.34      0.00
    3    4    2     -0.96      0.00
    4    4    2     -0.34      0.00
    5    4    2      0.70      0.00
    6    4    2     -0.33      0.00
   -6    5    2      0.90      0.00
   -5    5    2     -0.07      0.00
   -4    5    2      0.29      0.00
   -3    5    2     -1.49      0.00
   -2    5    2      0.30      0.00
   -1    5    2      0.66      0.00
    0    5    2      4.55      0.00
    1    5    2      2.32      0.00
    2    5    2     -3.12      0.00
    3    5    2      0.51      0.00
    4    5    2     -0.28      0.00
    5    5    2      0.61      0.00
    6    5    2     -0.64      0.00
   -6    6    2      0.61      0.00
   -5    6    2     -0.28      0.00
   -4    6    2     -0.19      0.00
   -3    6    2     -1.62      0.00
   -2    6    2      0.65      0.00
   -1    6    2      6.15      0.00
    0    6    2    -13.93      0.00
    1    6    2      2.57      0.00
    2    6    2      3.02      0.00
    3    6    2     -0.48      0.00
    4    6    2     -0.21      0.00
    5    6    2     -0.83      0.00
    6    6    2      0.25      0.00
   -6    7    2     -0.58      0.00
   -5    7    2      0.46      0.00
   -4    7    2      0.03      0.00
   -3    7    2      1.51      0.00
   -2    7    2      0.44      0.00
   -1    7    2      1.59      0.00
    0    7    2     -0.76      0.00
    1    7    2      0.44      0.00
    2    7    2      3.42      0.00
    3    7    2     -0.72      0.00
    4    7    2      0.01      0.00
    5    7    2     -0.62      0.00
    6    7    2      0.41      0.00
   -6    8    2     -0.54      0.00
   -5    8    2      0.45      0.00
   -4    8    2      0.55      0.00
   -3    8    2      2.21      0.00
   -2    8    2      0.42      0.00
   -1    8    2     -4.48      0.00
    0    8    2     11.98      0.00
    1    8    2     -1.26      0.00
    2    8    2     -1.03      0.00
    3    8    2      1.63      0.00
    4    8    2      0.57      0.00
    5    8    2      0.85      0.00
    6    8    2     -0.18      0.00
   -6    9    2      0.27      0.00
   -5    9    2     -0.69      0.00
   -4    9    2     -0.13      0.00
   -3    9    2     -1.32      0.00
   -2    9    2     -0.69      0.00
   -1    9    2     -2.57      0.00
    0    9    2     -1.13      0.00
    1    9    2     -1.60      0.00
    2    9    2     -3.11      0.00
    3    9    2      0.94      0.00
    4    9    2      0.19      0.00
    5    9    2      0.62      0.00
    6    9    2     -0.18      0.00
   -6   10    2      0.39      0.00
   -5   10    2     -0.50      0.00
   -4   10    2     -0.67      0.00
   -3   10    2     -2.35      0.00
   -2   10    2     -0.78      0.00
   -1   10    2      3.77      0.00
    0   10    2     -9.27      0.00
    1   10    2      0.75      0.00
    2   10    2     -0.18      0.00
    3   10    2     -2.19      0.00
    4   10    2     -0.64      0.00
    5   10    2     -0.74      0.00
   -5   11    2      0.71      0.00
   -4   11    2      0.01      0.00
   -3   11    2      0.94      0.00
   -2   11    2      0.54      0.00
   -1   11    2      2.57      0.00
    0   11    2      1.48      0.00
    1   11    2      1.53      0.00
    2   11    2      2.48      0.00
    3   11    2     -1.06      0.00
    4   11    2     -0.26      0.00
    5   11    2     -0.54      0.00
   -5   12    2      0.43      0.00
   -4   12    2      0.55      0.00
   -3   12    2      2.09      0.00
   -2   12    2      0.67      0.00
   -1   12    2     -3.62      0.00
    0   12    2      6.53      0.00
    1   12    2     -0.86      0.00
    2   12    2      0.56      0.00
    3   12    2      2.16      0.00
    4   12    2      0.50      0.00
    5   12    2      0.55      0.00
   -5   13    2     -0.56      0.00
   -4   13    2      0.20      0.00
   -3   13    2     -0.49      0.00
   -2   13    2     -0.21      0.00
   -1   13    2     -2.14      0.00
    0   13    2     -1.19      0.00
    1   13    2     -1.01      0.00
    2   13    2     -1.88      0.00
    3   13    2      1.03      0.00
    4   13    2      0.20      0.00
    5   13    2      0.38      0.00
   -5   14    2     -0.27      0.00
   -4   14    2     -0.27      0.00
   -3   14    2     -1.56      0.00
   -2   14    2     -0.36      0.00
   -1   14    2      3.54      0.00
    0   14    2     -4.34      0.00
    1   14    2      1.17      0.00
    2   14    2     -0.41      0.00
    3   14    2     -1.74      0.00
    4   14    2     -0.28      0.00
    5   14    2     -0.34      0.00
   -5   15    2      0.35      0.00
   -4   15    2     -0.35      0.00
   -3   15    2      0.09      0.00
   -2   15    2     -0.16      0.00
   -1   15    2      1.61      0.00
    0   15    2      0.77      0.00
    1   15    2      0.49      0.00
    2   15    2      1.42      0.00
    3   15    2     -0.89      0.00
    4   15    2     -0.08      0.00
    5   15    2     -0.18      0.00
   -5   16    2      0.10      0.00
   -4   16    2     -0.01      0.00
   -3   16    2      0.90      0.00
   -2   16    2      0.02      0.00
   -1   16    2     -3.31      0.00
    0   16    2      2.86      0.00
    1   16    2     -1.36      0.00
    2   16    2      0.08      0.00
    3   16    2      1.18      0.00
    4   16    2      0.06      0.00
   -4   17    2      0.34      0.00
   -3   17    2      0.17      0.00
   -2   17    2      0.47      0.00
   -1   17    2     -1.02      0.00
    0   17    2     -0.31      0.00
    1   17    2     -0.04      0.00
    2   17    2     -1.05      0.00
    3   17    2      0.69      0.00
    4   17    2     -0.03      0.00
   -4   18    2      0.18      0.00
   -3   18    2     -0.33      0.00
   -2   18    2      0.25      0.00
   -1   18    2      2.90      0.00
    0   18    2     -1.89      0.00
    1   18    2      1.35      0.00
    2   18    2      0.20      0.00
    3   18    2     -0.63      0.00
    4   18    2      0.09      0.00
   -4   19    2     -0.21      0.00
   -3   19    2     -0.26      0.00
   -2   19    2     -0.62      0.00
   -1   19    2      0.47      0.00
    0   19    2     -0.14      0.00
    1   19    2     -0.36      0.00
    2   19    2      0.70      0.00
    3   19    2     -0.47      0.00
    4   19    2      0.08      0.00
   -4   20    2     -0.19      0.00
   -3   20    2     -0.03      0.00
   -2   20    2     -0.34      0.00
   -1   20    2     -2.34      0.00
    0   20    2      1.18      0.00
    1   20    2     -1.19      0.00
    2   20    2     -0.36      0.00
    3   20    2      0.20      0.00
   -3   21    2      0.22      0.00
   -2   21    2      0.53      0.00
   -1   21    2     -0.16      0.00
    0   21    2      0.37      0.00
    1   21    2      0.55      0.00
    2   21    2     -0.42      0.00
    3   21    2      0.25      0.00
   -3   22    2      0.12      0.00
   -2   22    2      0.22      0.00
   -1   22    2      1.63      0.00
    0   22    2     -0.63      0.00
    1   22    2      0.94      0.00
    2   22    2      0.37      0.00
    3   22    2      0.04      0.00
   -2   23    2     -0.27      0.00
   -1   23    2      0.14      0.00
    0   23    2     -0.26      0.00
    1   23    2     -0.46      0.00
    2   23    2      0.25      0.00
   -2   24    2      0.00      0.00
   -1   24    2     -0.88      0.00
    0   24    2      0.23      0.00
    1   24    2     -0.61      0.00
   -1   25    2     -0.23      0.00
    0   25    2      0.00      0.00
   -6    0    3     -0.61      0.00
   -5    0    3     -0.49      0.00
   -4    0    3     -1.00      0.00
   -3    0    3     -0.10      0.00
   -2    0    3     -2.80      0.00
   -1    0    3    -11.81      0.00
    0    0    3      7.81      0.00
    1    0    3     -6.53      0.00
    2    0    3     -6.05      0.00
    3    0    3     -0.90      0.00
    4    0    3      0.12      0.00
    5    0    3      0.95      0.00
    6    0    3     -0.03      0.00
   -6    1    3      0.88      0.00
   -5    1    3     -0.45      0.00
   -4    1    3     -0.40      0.00
   -3    1    3     -2.89      0.00
   -2    1    3     -1.72      0.00
   -1    1    3     -0.73      0.00
    0    1    3      5.58      0.00
    1    1    3      2.70      0.00
    2    1    3     -5.40      0.00
    3    1    3     -1.68      0.00
    4    1    3     -1.67      0.00
    5    1    3      0.29      0.00
    6    1    3     -0.97      0.00
   -6    2    3      0.65      0.00
   -5    2    3      0.41      0.00
   -4    2    3      0.80      0.00
   -3    2    3     -0.18      0.00
   -2    2    3      2.33      0.00
   -1    2    3     10.87      0.00
    0    2    3     -8.37      0.00
    1    2    3      5.61      0.00
    2    2    3      5.38      0.00
    3    2    3      0.68      0.00
    4    2    3     -0.09      0.00
    5    2    3     -0.90      0.00
    6    2    3      0.04      0.00
   -6    3    3     -0.85      0.00
   -5    3    3      0.36      0.00
   -4    3    3      0.14      0.00
   -3    3    3      2.29      0.00
   -2    3    3      1.10      0.00
   -1    3    3      0.51      0.00
    0    3    3     -5.07      0.00
    1    3    3     -2.44      0.00
    2    3    3      4.72      0.00
    3    3    3      0.98      0.00
    4    3    3      1.18      0.00
    5    3    3     -0.46      0.00
    6    3    3      0.82      0.00
   -6    4    3     -0.72      0.00
   -5    4    3     -0.19      0.00
   -4    4    3     -0.31      0.00
   -3    4    3      0.86      0.00
   -2    4    3     -1.17      0.00
   -1    4    3     -8.58      0.00
    0    4    3      9.50      0.00
    1    4    3     -3.44      0.00
    2    4    3     -3.73      0.00
    3    4    3     -0.13      0.00
    4    4    3     -0.01      0.00
    5    4    3      0.76      0.00
    6    4    3     -0.06      0.00
   -6    5    3      0.73      0.00
   -5    5    3     -0.26      0.00
   -4    5    3      0.25      0.00
   -3    5    3     -1.34      0.00
   -2    5    3     -0.16      0.00
   -1    5    3     -0.22      0.00
    0    5    3      4.23      0.00
    1    5    3      2.07      0.00
    2    5    3     -3.57      0.00
    3    5    3      0.15      0.00
    4    5    3     -0.41      0.00
    5    5    3      0.71      0.00
    6    5    3     -0.56      0.00
   -6    6    3      0.73      0.00
   -5    6    3     -0.10      0.00
   -4    6    3     -0.22      0.00
   -3    6    3     -1.61      0.00
   -2    6    3     -0.08      0.00
   -1    6    3      6.09      0.00
    0    6    3    -10.04      0.00
    1    6    3      1.28      0.00
    2    6    3      1.91      0.00
    3    6    3     -0.48      0.00
    4    6    3      0.14      0.00
    5    6    3     -0.57      0.00
    6    6    3      0.07      0.00
   -6    7    3     -0.51      0.00
   -5    7    3      0.21      0.00
   -4    7    3     -0.62      0.00
   -3    7    3      0.39      0.00
   -2    7    3     -0.67      0.00
   -1    7    3      0.10      0.00
    0    7    3     -3.21      0.00
    1    7    3     -1.69      0.00
    2    7    3      2.30      0.00
    3    7    3     -1.25      0.00
    4    7    3     -0.32      0.00
    5    7    3     -0.92      0.00
   -6    8    3     -0.60      0.00
   -5    8    3      0.35      0.00
   -4    8    3      0.57      0.00
   -3    8    3      2.09      0.00
   -2    8    3      0.94      0.00
   -1    8    3     -4.31      0.00
    0    8    3      9.30      0.00
    1    8    3     -0.10      0.00
    2    8    3     -0.61      0.00
    3    8    3      0.94      0.00
    4    8    3     -0.25      0.00
    5    8    3      0.38      0.00
   -6    9    3      0.27      0.00
   -5    9    3     -0.24      0.00
   -4    9    3      0.85      0.00
   -3    9    3      0.32      0.00
   -2    9    3      1.11      0.00
   -1    9    3     -0.30      0.00
    0    9    3      2.11      0.00
    1    9    3      1.29      0.00
    2    9    3     -1.32      0.00
    3    9    3      1.97      0.00
    4    9    3      0.76      0.00
    5    9    3      0.96      0.00
   -5   10    3     -0.48      0.00
   -4   10    3     -0.60      0.00
   -3   10    3     -2.14      0.00
   -2   10    3     -1.28      0.00
   -1   10    3      3.42      0.00
    0   10    3     -7.53      0.00
    1   10    3     -0.05      0.00
    2   10    3     -0.01      0.00
    3   10    3     -1.16      0.00
    4   10    3      0.31      0.00
    5   10    3     -0.24      0.00
   -5   11    3      0.28      0.00
   -4   11    3     -0.89      0.00
   -3   11    3     -0.67      0.00
   -2   11    3     -1.13      0.00
   -1   11    3      0.76      0.00
    0   11    3     -1.01      0.00
    1   11    3     -0.80      0.00
    2   11    3      0.84      0.00
    3   11    3     -2.14      0.00
    4   11    3     -0.82      0.00
    5   11    3     -0.80      0.00
   -5   12    3      0.47      0.00
   -4   12    3      0.38      0.00
   -3   12    3      1.81      0.00
   -2   12    3      1.20      0.00
   -1   12    3     -3.08      0.00
    0   12    3      5.54      0.00
    1   12    3     -0.29      0.00
    2   12    3      0.17      0.00
    3   12    3      1.20      0.00
    4   12    3     -0.30      0.00
    5   12    3      0.15      0.00
   -5   13    3     -0.26      0.00
   -4   13    3      0.76      0.00
   -3   13    3      0.69      0.00
   -2   13    3      0.88      0.00
   -1   13    3     -1.24      0.00
    0   13    3      0.10      0.00
    1   13    3      0.30      0.00
    2   13    3     -0.79      0.00
    3   13    3      1.86      0.00
    4   13    3      0.60      0.00
    5   13    3      0.51      0.00
   -5   14    3     -0.35      0.00
   -4   14    3     -0.08      0.00
   -3   14    3     -1.26      0.00
   -2   14    3     -0.86      0.00
   -1   14    3      2.92      0.00
    0   14    3     -3.92      0.00
    1   14    3      0.57      0.00
    2   14    3     -0.16      0.00
    3   14    3     -1.10      0.00
    4   14    3      0.25      0.00
    5   14    3     -0.10      0.00
   -5   15    3      0.20      0.00
   -4   15    3     -0.52      0.00
   -3   15    3     -0.48      0.00
   -2   15    3     -0.52      0.00
   -1   15    3      1.51      0.00
    0   15    3      0.42      0.00
    1   15    3      0.04      0.00
    2   15    3      0.92      0.00
    3   15    3     -1.33      0.00
    4   15    3     -0.26      0.00
   -5   16    3      0.21      0.00
   -4   16    3     -0.12      0.00
   -3   16    3      0.68      0.00
   -2   16    3      0.42      0.00
   -1   16    3     -2.78      0.00
    0   16    3      2.76      0.00
    1   16    3     -0.66      0.00
    2   16    3      0.12      0.00
    3   16    3      0.88      0.00
    4   16    3     -0.20      0.00
   -4   17    3      0.26      0.00
   -3   17    3      0.20      0.00
   -2   17    3      0.20      0.00
   -1   17    3     -1.46      0.00
    0   17    3     -0.51      0.00
    1   17    3     -0.09      0.00
    2   17    3     -0.99      0.00
    3   17    3      0.77      0.00
    4   17    3     -0.02      0.00
   -4   18    3      0.17      0.00
   -3   18    3     -0.24      0.00
   -2   18    3     -0.04      0.00
   -1   18    3      2.56      0.00
    0   18    3     -1.85      0.00
    1   18    3      0.65      0.00
    2   18    3     -0.03      0.00
    3   18    3     -0.60      0.00
    4   18    3      0.16      0.00
   -4   19    3     -0.06      0.00
   -3   19    3      0.00      0.00
   -2   19    3      0.02      0.00
   -1   19    3      1.20      0.00
    0   19    3      0.35      0.00
    1   19    3     -0.02      0.00
    2   19    3      0.90      0.00
    3   19    3     -0.32      0.00
   -3   20    3      0.02      0.00
   -2   20    3     -0.13      0.00
   -1   20    3     -2.13      0.00
    0   20    3      1.10      0.00
    1   20    3     -0.61      0.00
    2   20    3     -0.06      0.00
    3   20    3      0.33      0.00
   -3   21    3     -0.05      0.00
   -2   21    3     -0.12      0.00
   -1   21    3     -0.88      0.00
    0   21    3     -0.20      0.00
    1   21    3      0.11      0.00
    2   21    3     -0.71      0.00
    3   21    3      0.03      0.00
   -3   22    3      0.02      0.00
   -2   22    3      0.06      0.00
   -1   22    3      1.43      0.00
    0   22    3     -0.58      0.00
    1   22    3      0.50      0.00
    2   22    3      0.09      0.00
   -2   23    3      0.10      0.00
   -1   23    3      0.58      0.00
    0   23    3      0.17      0.00
    1   23    3     -0.08      0.00
    2   23    3      0.47      0.00
   -1   24    3     -0.65      0.00
    0   24    3      0.29      0.00
    1   24    3     -0.29      0.00
   -6    0    4     -0.34      0.00
   -5    0    4      0.13      0.00
   -4    0    4      0.18      0.00
   -3    0    4      1.52      0.00
   -2    0    4      1.16      0.00
   -1    0    4     -6.60      0.00
    0    0    4      7.24      0.00
    1    0    4     -2.44      0.00
    2    0    4     -2.17      0.00
    3    0    4      1.22      0.00
    4    0    4      1.20      0.00
    5    0    4      1.31      0.00
   -6    1    4      0.72      0.00
   -5    1    4     -0.76      0.00
   -4    1    4     -0.74      0.00
   -3    1    4     -2.74      0.00
   -2    1    4     -1.96      0.00
   -1    1    4     -2.62      0.00
    0    1    4      2.47      0.00
    1    1    4      0.70      0.00
    2    1    4     -5.29      0.00
    3    1    4     -0.95      0.00
    4    1    4     -0.87      0.00
    5    1    4      0.80      0.00
   -6    2    4      0.43      0.00
   -5    2    4     -0.06      0.00
   -4    2    4     -0.13      0.00
   -3    2    4     -1.46      0.00
   -2    2    4     -1.06      0.00
   -1    2    4      6.49      0.00
    0    2    4     -7.10      0.00
    1    2    4      2.26      0.00
    2    2    4      2.04      0.00
    3    2    4     -1.10      0.00
    4    2    4     -0.96      0.00
    5    2    4     -1.13      0.00
   -6    3    4     -0.62      0.00
   -5    3    4      0.60      0.00
   -4    3    4      0.31      0.00
   -3    3    4      2.02      0.00
   -2    3    4      1.25      0.00
   -1    3    4      1.98      0.00
    0    3    4     -2.92      0.00
    1    3    4     -1.32      0.00
    2    3    4      4.38      0.00
    3    3    4      0.48      0.00
    4    3    4      0.71      0.00
    5    3    4     -0.79      0.00
   -6    4    4     -0.59      0.00
   -5    4    4     -0.06      0.00
   -4    4    4      0.03      0.00
   -3    4    4      1.28      0.00
   -2    4    4      0.81      0.00
   -1    4    4     -6.20      0.00
    0    4    4      6.64      0.00
    1    4    4     -1.85      0.00
    2    4    4     -1.75      0.00
    3    4    4      0.80      0.00
    4    4    4      0.34      0.00
    5    4    4      0.68      0.00
   -6    5    4      0.44      0.00
   -5    5    4     -0.38      0.00
   -4    5    4      0.34      0.00
   -3    5    4     -0.89      0.00
   -2    5    4     -0.17      0.00
   -1    5    4     -1.10      0.00
    0    5    4      3.33      0.00
    1    5    4      2.06      0.00
    2    5    4     -3.02      0.00
    3    5    4      0.25      0.00
    4    5    4     -0.43      0.00
    5    5    4      0.78      0.00
   -6    6    4      0.66      0.00
   -5    6    4      0.11      0.00
   -4    6    4      0.10      0.00
   -3    6    4     -1.04      0.00
   -2    6    4     -0.53      0.00
   -1    6    4      5.75      0.00
    0    6    4     -5.84      0.00
    1    6    4      1.50      0.00
    2    6    4      1.48      0.00
    3    6    4     -0.42      0.00
    4    6    4      0.39      0.00
    5    6    4     -0.16      0.00
   -6    7    4     -0.24      0.00
   -5    7    4      0.21      0.00
   -4    7    4     -0.90      0.00
   -3    7    4     -0.22      0.00
   -2    7    4     -0.83      0.00
   -1    7    4      0.51      0.00
    0    7    4     -3.19      0.00
    1    7    4     -2.33      0.00
    2    7    4      1.82      0.00
    3    7    4     -0.96      0.00
    4    7    4      0.10      0.00
    5    7    4     -0.76      0.00
   -6    8    4     -0.55      0.00
   -5    8    4     -0.03      0.00
   -4    8    4     -0.21      0.00
   -3    8    4      0.79      0.00
   -2    8    4      0.36      0.00
   -1    8    4     -5.14      0.00
    0    8    4      4.87      0.00
    1    8    4     -1.32      0.00
    2    8    4     -1.29      0.00
    3    8    4      0.10      0.00
    4    8    4     -0.94      0.00
    5    8    4     -0.22      0.00
   -5    9    4     -0.13      0.00
   -4    9    4      1.14      0.00
   -3    9    4      0.96      0.00
   -2    9    4      1.42      0.00
   -1    9    4     -0.42      0.00
    0    9    4      2.40      0.00
    1    9    4      1.94      0.00
    2    9    4     -1.12      0.00
    3    9    4      1.44      0.00
    4    9    4      0.16      0.00
    5    9    4      0.69      0.00
   -5   10    4     -0.12      0.00
   -4   10    4      0.30      0.00
   -3   10    4     -0.56      0.00
   -2   10    4     -0.35      0.00
   -1   10    4      4.35      0.00
    0   10    4     -4.02      0.00
    1   10    4      1.15      0.00
    2   10    4      1.06      0.00
    3   10    4      0.01      0.00
    4   10    4      1.13      0.00
    5   10    4      0.36      0.00
   -5   11    4      0.11      0.00
   -4   11    4     -1.05      0.00
   -3   11    4     -1.18      0.00
   -2   11    4     -1.51      0.00
   -1   11    4      0.71      0.00
    0   11    4     -1.28      0.00
    1   11    4     -1.19      0.00
    2   11    4      0.88      0.00
    3   11    4     -1.60      0.00
    4   11    4     -0.29      0.00
    5   11    4     -0.53      0.00
   -5   12    4      0.24      0.00
   -4   12    4     -0.35      0.00
   -3   12    4      0.38      0.00
   -2   12    4      0.46      0.00
   -1   12    4     -3.48      0.00
    0   12    4      3.46      0.00
    1   12    4     -0.83      0.00
    2   12    4     -0.70      0.00
    3   12    4      0.12      0.00
    4   12    4     -0.99      0.00
    5   12    4     -0.29      0.00
   -5   13    4     -0.10      0.00
   -4   13    4      0.74      0.00
   -3   13    4      0.97      0.00
   -2   13    4      1.20      0.00
   -1   13    4     -1.12      0.00
    0   13    4      0.33      0.00
    1   13    4      0.54      0.00
    2   13    4     -0.85      0.00
    3   13    4      1.50      0.00
    4   13    4      0.24      0.00
   -5   14    4     -0.25      0.00
   -4   14    4      0.34      0.00
   -3   14    4     -0.27      0.00
   -2   14    4     -0.55      0.00
   -1   14    4      2.72      0.00
    0   14    4     -3.06      0.00
    1   14    4      0.42      0.00
    2   14    4      0.26      0.00
    3   14    4     -0.35      0.00
    4   14    4      0.67      0.00
   -5   15    4      0.05      0.00
   -4   15    4     -0.42      0.00
   -3   15    4     -0.56      0.00
   -2   15    4     -0.67      0.00
   -1   15    4      1.41      0.00
    0   15    4      0.19      0.00
    1   15    4     -0.24      0.00
    2   15    4      0.82      0.00
    3   15    4     -1.19      0.00
    4   15    4     -0.09      0.00
   -4   16    4     -0.27      0.00
   -3   16    4      0.21      0.00
   -2   16    4      0.56      0.00
   -1   16    4     -2.17      0.00
    0   16    4      2.57      0.00
    1   16    4     -0.11      0.00
    2   16    4      0.10      0.00
    3   16    4      0.52      0.00
    4   16    4     -0.36      0.00
   -4   17    4      0.19      0.00
   -3   17    4      0.19      0.00
   -2   17    4      0.15      0.00
   -1   17    4     -1.49      0.00
    0   17    4     -0.34      0.00
    1   17    4      0.23      0.00
    2   17    4     -0.72      0.00
    3   17    4      0.79      0.00
    4   17    4     -0.07      0.00
   -4   18    4      0.15      0.00
   -3   18    4     -0.18      0.00
   -2   18    4     -0.49      0.00
   -1   18    4      1.78      0.00
    0   18    4     -1.92      0.00
    1   18    4      0.01      0.00
    2   18    4     -0.26      0.00
    3   18    4     -0.53      0.00
   -3   19    4      0.00      0.00
   -2   19    4      0.17      0.00
   -1   19    4      1.34      0.00
    0   19    4      0.30      0.00
    1   19    4     -0.29      0.00
    2   19    4      0.58      0.00
    3   19    4     -0.41      0.00
   -3   20    4      0.14      0.00
   -2   20    4      0.40      0.00
   -1   20    4     -1.36      0.00
    0   20    4      1.24      0.00
    1   20    4     -0.04      0.00
    2   20    4      0.26      0.00
    3   20    4      0.41      0.00
   -3   21    4      0.00      0.00
   -2   21    4     -0.22      0.00
   -1   21    4     -0.98      0.00
    0   21    4     -0.21      0.00
    1   21    4      0.28      0.00
    2   21    4     -0.41      0.00
   -2   22    4     -0.31      0.00
   -1   22    4      0.84      0.00
    0   22    4     -0.72      0.00
    1   22    4      0.06      0.00
    2   22    4     -0.19      0.00
   -1   23    4      0.53      0.00
    0   23    4      0.12      0.00
    1   23    4     -0.20      0.00
   -6    0    5     -0.24      0.00
   -5    0    5      0.40      0.00
   -4    0    5      0.68      0.00
   -3    0    5      1.79      0.00
   -2    0    5      2.75      0.00
   -1    0    5     -3.90      0.00
    0    0    5      5.50      0.00
    1    0    5     -0.87      0.00
    2    0    5     -0.67      0.00
    3    0    5      1.35      0.00
    4    0    5      0.81      0.00
    5    0    5      0.70      0.00
   -6    1    5      0.60      0.00
   -5    1    5     -0.35      0.00
   -4    1    5     -0.03      0.00
   -3    1    5     -1.07      0.00
   -2    1    5      0.23      0.00
   -1    1    5     -0.84      0.00
    0    1    5      3.13      0.00
    1    1    5      1.75      0.00
    2    1    5     -3.20      0.00
    3    1    5      0.47      0.00
    4    1    5      0.25      0.00
    5    1    5      1.39      0.00
   -6    2    5      0.29      0.00
   -5    2    5     -0.29      0.00
   -4    2    5     -0.49      0.00
   -3    2    5     -1.56      0.00
   -2    2    5     -2.51      0.00
   -1    2    5      4.03      0.00
    0    2    5     -5.13      0.00
    1    2    5      1.05      0.00
    2    2    5      0.76      0.00
    3    2    5     -1.27      0.00
    4    2    5     -0.68      0.00
    5    2    5     -0.58      0.00
   -6    3    5     -0.42      0.00
   -5    3    5      0.39      0.00
   -4    3    5     -0.12      0.00
   -3    3    5      0.77      0.00
   -2    3    5     -0.27      0.00
   -1    3    5      1.06      0.00
    0    3    5     -2.81      0.00
    1    3    5     -1.78      0.00
    2    3    5      2.86      0.00
    3    3    5     -0.46      0.00
    4    3    5      0.00      0.00
    5    3    5     -1.11      0.00
   -6    4    5     -0.37      0.00
   -5    4    5      0.04      0.00
   -4    4    5      0.02      0.00
   -3    4    5      0.97      0.00
   -2    4    5      1.88      0.00
   -1    4    5     -4.31      0.00
    0    4    5      4.22      0.00
    1    4    5     -1.45      0.00
    2    4    5     -0.97      0.00
    3    4    5      1.02      0.00
    4    4    5      0.33      0.00
    5    4    5      0.27      0.00
   -6    5    5      0.17      0.00
   -5    5    5     -0.43      0.00
   -4    5    5      0.33      0.00
   -3    5    5     -0.31      0.00
   -2    5    5      0.37      0.00
   -1    5    5     -1.41      0.00
    0    5    5      2.18      0.00
    1    5    5      1.66      0.00
    2    5    5     -2.40      0.00
    3    5    5      0.42      0.00
    4    5    5     -0.34      0.00
    5    5    5      0.69      0.00
   -5    6    5      0.14      0.00
   -4    6    5      0.48      0.00
   -3    6    5     -0.26      0.00
   -2    6    5     -1.13      0.00
   -1    6    5      4.46      0.00
    0    6    5     -3.23      0.00
    1    6    5      1.76      0.00
    2    6    5      1.14      0.00
    3    6    5     -0.68      0.00
    4    6    5      0.14      0.00
    5    6    5      0.10      0.00
   -5    7    5      0.40      0.00
   -4    7    5     -0.50      0.00
   -3    7    5     -0.15      0.00
   -2    7    5     -0.52      0.00
   -1    7    5      1.71      0.00
    0    7    5     -1.37      0.00
    1    7    5     -1.28      0.00
    2    7    5      2.06      0.00
    3    7    5     -0.39      0.00
    4    7    5      0.57      0.00
    5    7    5     -0.34      0.00
   -5    8    5     -0.14      0.00
   -4    8    5     -0.79      0.00
   -3    8    5     -0.32      0.00
   -2    8    5      0.52      0.00
   -1    8    5     -4.28      0.00
    0    8    5      2.58      0.00
    1    8    5     -1.70      0.00
    2    8    5     -1.15      0.00
    3    8    5      0.35      0.00
    4    8    5     -0.57      0.00
    5    8    5     -0.38      0.00
   -5    9    5     -0.30      0.00
   -4    9    5      0.54      0.00
   -3    9    5      0.44      0.00
   -2    9    5      0.66      0.00
   -1    9    5     -1.83      0.00
    0    9    5      0.62      0.00
    1    9    5      0.78      0.00
    2    9    5     -1.85      0.00
    3    9    5      0.42      0.00
    4    9    5     -0.60      0.00
    5    9    5      0.14      0.00
   -5   10    5      0.00      0.00
   -4   10    5      0.81      0.00
   -3   10    5      0.59      0.00
   -2   10    5     -0.22      0.00
   -1   10    5      3.73      0.00
    0   10    5     -2.40      0.00
    1   10    5      1.25      0.00
    2   10    5      0.93      0.00
    3   10    5     -0.14      0.00
    4   10    5      0.81      0.00
    5   10    5      0.46      0.00
   -5   11    5      0.16      0.00
   -4   11    5     -0.45      0.00
   -3   11    5     -0.49      0.00
   -2   11    5     -0.73      0.00
   -1   11    5      1.73      0.00
    0   11    5     -0.17      0.00
    1   11    5     -0.44      0.00
    2   11    5      1.59      0.00
    3   11    5     -0.55      0.00
    4   11    5      0.45      0.00
   -5   12    5      0.14      0.00
   -4   12    5     -0.63      0.00
   -3   12    5     -0.56      0.00
   -2   12    5      0.24      0.00
   -1   12    5     -2.96      0.00
    0   12    5      2.46      0.00
    1   12    5     -0.61      0.00
    2   12    5     -0.56      0.00
    3   12    5      0.09      0.00
    4   12    5     -0.78      0.00
   -5   13    5     -0.05      0.00
   -4   13    5      0.28      0.00
   -3   13    5      0.36      0.00
   -2   13    5      0.65      0.00
   -1   13    5     -1.52      0.00
    0   13    5      0.03      0.00
    1   13    5      0.42      0.00
    2   13    5     -1.20      0.00
    3   13    5      0.72      0.00
    4   13    5     -0.27      0.00
   -4   14    5      0.39      0.00
   -3   14    5      0.32      0.00
   -2   14    5     -0.44      0.00
   -1   14    5      2.20      0.00
    0   14    5     -2.44      0.00
    1   14    5      0.10      0.00
    2   14    5      0.20      0.00
    3   14    5     -0.17      0.00
    4   14    5      0.55      0.00
   -4   15    5     -0.13      0.00
   -3   15    5     -0.19      0.00
   -2   15    5     -0.44      0.00
   -1   15    5      1.32      0.00
    0   15    5     -0.05      0.00
    1   15    5     -0.59      0.00
    2   15    5      0.74      0.00
    3   15    5     -0.78      0.00
    4   15    5      0.16      0.00
   -4   16    5     -0.20      0.00
   -3   16    5     -0.07      0.00
   -2   16    5      0.66      0.00
   -1   16    5     -1.58      0.00
    0   16    5      2.14      0.00
    1   16    5      0.12      0.00
    2   16    5      0.06      0.00
    3   16    5      0.27      0.00
   -4   17    5      0.07      0.00
   -3   17    5      0.09      0.00
   -2   17    5      0.19      0.00
   -1   17    5     -1.17      0.00
    0   17    5      0.06      0.00
    1   17    5      0.71      0.00
    2   17    5     -0.38      0.00
    3   17    5      0.68      0.00
   -3   18    5     -0.06      0.00
   -2   18    5     -0.73      0.00
   -1   18    5      1.11      0.00
    0   18    5     -1.61      0.00
    1   18    5     -0.10      0.00
    2   18    5     -0.16      0.00
    3   18    5     -0.30      0.00
   -3   19    5     -0.06      0.00
   -2   19    5     -0.02      0.00
   -1   19    5      0.97      0.00
    0   19    5     -0.01      0.00
    1   19    5     -0.67      0.00
    2   19    5      0.17      0.00
   -3   20    5      0.05      0.00
   -2   20    5      0.62      0.00
   -1   20    5     -0.75      0.00
    0   20    5      1.02      0.00
    1   20    5      0.00      0.00
    2   20    5      0.16      0.00
   -2   21    5     -0.03      0.00
   -1   21    5     -0.66      0.00
    0   21    5     -0.01      0.00
    1   21    5      0.50      0.00
    2   21    5     -0.07      0.00
   -1   22    5      0.46      0.00
    0   22    5     -0.53      0.00
    1   22    5      0.06      0.00
   -5    0    6      0.24      0.00
   -4    0    6      0.23      0.00
   -3    0    6      0.63      0.00
   -2    0    6      2.11      0.00
   -1    0    6     -3.95      0.00
    0    0    6      2.06      0.00
    1    0    6     -1.68      0.00
    2    0    6     -0.84      0.00
    3    0    6      0.68      0.00
    4    0    6     -0.01      0.00
    5    0    6     -0.22      0.00
   -5    1    6     -0.08      0.00
   -4    1    6      0.39      0.00
   -3    1    6      0.08      0.00
   -2    1    6      1.43      0.00
   -1    1    6     -0.27      0.00
    0    1    6      2.54      0.00
    1    1    6      1.64      0.00
    2    1    6     -2.21      0.00
    3    1    6      0.72      0.00
    4    1    6      0.33      0.00
    5    1    6      1.16      0.00
   -5    2    6     -0.20      0.00
   -4    2    6     -0.10      0.00
   -3    2    6     -0.48      0.00
   -2    2    6     -2.04      0.00
   -1    2    6      3.80      0.00
    0    2    6     -2.08      0.00
    1    2    6      1.67      0.00
    2    2    6      0.82      0.00
    3    2    6     -0.75      0.00
    4    2    6     -0.07      0.00
    5    2    6      0.19      0.00
   -5    3    6      0.24      0.00
   -4    3    6     -0.22      0.00
   -3    3    6     -0.02      0.00
   -2    3    6     -1.23      0.00
   -1    3    6      0.70      0.00
    0    3    6     -1.95      0.00
    1    3    6     -1.36      0.00
    2    3    6      2.11      0.00
    3    3    6     -0.69      0.00
    4    3    6     -0.16      0.00
    5    3    6     -0.89      0.00
   -5    4    6      0.12      0.00
   -4    4    6     -0.21      0.00
   -3    4    6      0.08      0.00
   -2    4    6      1.83      0.00
   -1    4    6     -3.37      0.00
    0    4    6      2.15      0.00
    1    4    6     -1.56      0.00
    2    4    6     -0.73      0.00
    3    4    6      0.91      0.00
    4    4    6      0.21      0.00
    5    4    6     -0.14      0.00
   -5    5    6     -0.43      0.00
   -4    5    6      0.00      0.00
   -3    5    6     -0.08      0.00
   -2    5    6      0.92      0.00
   -1    5    6     -1.33      0.00
    0    5    6      1.05      0.00
    1    5    6      0.91      0.00
    2    5    6     -1.98      0.00
    3    5    6      0.59      0.00
    4    5    6     -0.11      0.00
    5    5    6      0.48      0.00
   -5    6    6     -0.05      0.00
   -4    6    6      0.52      0.00
   -3    6    6      0.38      0.00
   -2    6    6     -1.52      0.00
   -1    6    6      2.84      0.00
    0    6    6     -2.28      0.00
    1    6    6      1.25      0.00
    2    6    6      0.52      0.00
    3    6    6     -1.04      0.00
    4    6    6     -0.29      0.00
   -5    7    6      0.47      0.00
   -4    7    6      0.16      0.00
   -3    7    6      0.17      0.00
   -2    7    6     -0.60      0.00
   -1    7    6      1.85      0.00
    0    7    6     -0.25      0.00
    1    7    6     -0.48      0.00
    2    7    6      1.86      0.00
    3    7    6     -0.45      0.00
    4    7    6      0.35      0.00
   -5    8    6      0.03      0.00
   -4    8    6     -0.67      0.00
   -3    8    6     -0.69      0.00
   -2    8    6      1.18      0.00
   -1    8    6     -2.33      0.00
    0    8    6      2.42      0.00
    1    8    6     -0.76      0.00
    2    8    6     -0.25      0.00
    3    8    6      1.03      0.00
    4    8    6      0.21      0.00
   -5    9    6     -0.34      0.00
   -4    9    6     -0.18      0.00
   -3    9    6     -0.21      0.00
   -2    9    6      0.37      0.00
   -1    9    6     -2.04      0.00
    0    9    6     -0.17      0.00
    1    9    6      0.28      0.00
    2    9    6     -1.70      0.00
    3    9    6      0.32      0.00
    4    9    6     -0.47      0.00
   -5   10    6     -0.05      0.00
   -4   10    6      0.60      0.00
   -3   10    6      0.75      0.00
   -2   10    6     -0.90      0.00
   -1   10    6      1.95      0.00
    0   10    6     -2.43      0.00
    1   10    6      0.28      0.00
    2   10    6      0.04      0.00
    3   10    6     -0.83      0.00
    4   10    6     -0.02      0.00
   -5   11    6      0.14      0.00
   -4   11    6      0.11      0.00
   -3   11    6      0.19      0.00
   -2   11    6     -0.26      0.00
   -1   11    6      1.86      0.00
    0   11    6      0.16      0.00
    1   11    6     -0.38      0.00
    2   11    6      1.39      0.00
    3   11    6     -0.31      0.00
    4   11    6      0.43      0.00
   -4   12    6     -0.39      0.00
   -3   12    6     -0.57      0.00
   -2   12    6      0.74      0.00
   -1   12    6     -1.66      0.00
    0   12    6      2.24      0.00
    1   12    6      0.00      0.00
    2   12    6      0.03      0.00
    3   12    6      0.54      0.00
    4   12    6     -0.13      0.00
   -4   13    6     -0.03      0.00
   -3   13    6     -0.10      0.00
   -2   13    6      0.26      0.00
   -1   13    6     -1.49      0.00
    0   13    6      0.08      0.00
    1   13    6      0.66      0.00
    2   13    6     -0.95      0.00
    3   13    6      0.40      0.00
    4   13    6     -0.29      0.00
   -4   14    6      0.15      0.00
   -3   14    6      0.30      0.00
   -2   14    6     -0.71      0.00
   -1   14    6      1.39      0.00
    0   14    6     -1.87      0.00
    1   14    6     -0.04      0.00
    2   14    6      0.02      0.00
    3   14    6     -0.28      0.00
   -4   15    6     -0.02      0.00
   -3   15    6     -0.01      0.00
   -2   15    6     -0.29      0.00
   -1   15    6      1.09      0.00
    0   15    6     -0.26      0.00
    1   15    6     -0.88      0.00
    2   15    6      0.49      0.00
    3   15    6     -0.49      0.00
   -3   16    6     -0.10      0.00
   -2   16    6      0.71      0.00
   -1   16    6     -1.07      0.00
    0   16    6      1.41      0.00
    1   16    6     -0.06      0.00
    2   16    6     -0.09      0.00
    3   16    6      0.13      0.00
   -3   17    6      0.09      0.00
   -2   17    6      0.28      0.00
   -1   17    6     -0.78      0.00
    0   17    6      0.27      0.00
    1   17    6      0.88      0.00
    2   17    6     -0.16      0.00
    3   17    6      0.46      0.00
   -3   18    6      0.02      0.00
   -2   18    6     -0.65      0.00
   -1   18    6      0.74      0.00
    0   18    6     -0.98      0.00
    1   18    6      0.14      0.00
    2   18    6      0.09      0.00
   -2   19    6     -0.22      0.00
   -1   19    6      0.53      0.00
    0   19    6     -0.16      0.00
    1   19    6     -0.67      0.00
    2   19    6      0.02      0.00
   -2   20    6      0.49      0.00
   -1   20    6     -0.45      0.00
    0   20    6      0.59      0.00
    1   20    6     -0.16      0.00
   -1   21    6     -0.32      0.00
    0   21    6      0.05      0.00
   -5    0    7      0.11      0.00
   -4    0    7     -0.22      0.00
   -3    0    7     -0.45      0.00
   -2    0    7      1.48      0.00
   -1    0    7     -3.24      0.00
    0    0    7      0.47      0.00
    1    0    7     -1.67      0.00
    2    0    7     -0.52      0.00
    3    0    7      0.61      0.00
   -5    1    7     -0.09      0.00
   -4    1    7      0.11      0.00
   -3    1    7      0.22      0.00
   -2    1    7      1.35      0.00
   -1    1    7     -1.30      0.00
    0    1    7      0.32      0.00
    1    1    7      0.24      0.00
    2    1    7     -2.03      0.00
    3    1    7      0.49      0.00
    4    1    7     -0.04      0.00
   -5    2    7     -0.15      0.00
   -4    2    7      0.21      0.00
   -3    2    7      0.48      0.00
   -2    2    7     -1.47      0.00
   -1    2    7      3.01      0.00
    0    2    7     -0.67      0.00
    1    2    7      1.53      0.00
    2    2    7      0.48      0.00
    3    2    7     -0.65      0.00
   -5    3    7      0.18      0.00
   -4    3    7      0.08      0.00
   -3    3    7     -0.07      0.00
   -2    3    7     -1.28      0.00
   -1    3    7      1.25      0.00
    0    3    7     -0.30      0.00
    1    3    7     -0.31      0.00
    2    3    7      1.78      0.00
    3    3    7     -0.66      0.00
   -5    4    7      0.21      0.00
   -4    4    7     -0.18      0.00
   -3    4    7     -0.54      0.00
   -2    4    7      1.45      0.00
   -1    4    7     -2.43      0.00
    0    4    7      1.18      0.00
    1    4    7     -1.15      0.00
    2    4    7     -0.35      0.00
    3    4    7      0.76      0.00
   -5    5    7     -0.28      0.00
   -4    5    7     -0.33      0.00
   -3    5    7     -0.15      0.00
   -2    5    7      1.13      0.00
   -1    5    7     -1.18      0.00
    0    5    7      0.30      0.00
    1    5    7      0.45      0.00
    2    5    7     -1.38      0.00
    3    5    7      0.85      0.00
   -5    6    7     -0.24      0.00
   -4    6    7      0.15      0.00
   -3    6    7      0.58      0.00
   -2    6    7     -1.42      0.00
   -1    6    7      1.72      0.00
    0    6    7     -1.75      0.00
    1    6    7      0.62      0.00
    2    6    7      0.13      0.00
    3    6    7     -0.88      0.00
   -5    7    7      0.30      0.00
   -4    7    7      0.47      0.00
   -3    7    7      0.32      0.00
   -2    7    7     -0.92      0.00
   -1    7    7      1.12      0.00
    0    7    7     -0.33      0.00
    1    7    7     -0.64      0.00
    2    7    7      1.00      0.00
    3    7    7     -0.92      0.00
    4    7    7     -0.23      0.00
   -4    8    7     -0.14      0.00
   -3    8    7     -0.54      0.00
   -2    8    7      1.36      0.00
   -1    8    7     -1.13      0.00
    0    8    7      2.10      0.00
    1    8    7     -0.15      0.00
    2    8    7      0.10      0.00
    3    8    7      0.91      0.00
    4    8    7      0.35      0.00
   -4    9    7     -0.44      0.00
   -3    9    7     -0.35      0.00
   -2    9    7      0.70      0.00
   -1    9    7     -1.08      0.00
    0    9    7      0.38      0.00
    1    9    7      0.82      0.00
    2    9    7     -0.71      0.00
    3    9    7      0.80      0.00
    4    9    7      0.17      0.00
   -4   10    7      0.12      0.00
   -3   10    7      0.42      0.00
   -2   10    7     -1.25      0.00
   -1   10    7      0.80      0.00
    0   10    7     -2.08      0.00
    1   10    7     -0.09      0.00
    2   10    7     -0.19      0.00
    3   10    7     -0.77      0.00
   -4   11    7      0.27      0.00
   -3   11    7      0.23      0.00
   -2   11    7     -0.52      0.00
   -1   11    7      1.02      0.00
    0   11    7     -0.39      0.00
    1   11    7     -0.93      0.00
    2   11    7      0.53      0.00
    3   11    7     -0.59      0.00
   -4   12    7     -0.07      0.00
   -3   12    7     -0.27      0.00
   -2   12    7      1.06      0.00
   -1   12    7     -0.71      0.00
    0   12    7      1.71      0.00
    1   12    7      0.04      0.00
    2   12    7      0.08      0.00
    3   12    7      0.49      0.00
   -4   13    7     -0.08      0.00
   -3   13    7     -0.05      0.00
   -2   13    7      0.41      0.00
   -1   13    7     -0.92      0.00
    0   13    7      0.35      0.00
    1   13    7      0.91      0.00
    2   13    7     -0.40      0.00
    3   13    7      0.40      0.00
   -3   14    7      0.17      0.00
   -2   14    7     -0.81      0.00
   -1   14    7      0.71      0.00
    0   14    7     -1.19      0.00
    1   14    7      0.16      0.00
    2   14    7      0.12      0.00
    3   14    7     -0.19      0.00
   -3   15    7     -0.09      0.00
   -2   15    7     -0.35      0.00
   -1   15    7      0.74      0.00
    0   15    7     -0.26      0.00
    1   15    7     -0.78      0.00
    2   15    7      0.27      0.00
   -3   16    7     -0.13      0.00
   -2   16    7      0.55      0.00
   -1   16    7     -0.67      0.00
    0   16    7      0.74      0.00
    1   16    7     -0.30      0.00
    2   16    7     -0.24      0.00
   -2   17    7      0.30      0.00
   -1   17    7     -0.53      0.00
    0   17    7      0.15      0.00
    1   17    7      0.58      0.00
    2   17    7     -0.14      0.00
   -2   18    7     -0.32      0.00
   -1   18    7      0.53      0.00
    0   18    7     -0.44      0.00
    1   18    7      0.29      0.00
   -1   19    7      0.31      0.00
    0   19    7     -0.06      0.00
   -4    0    8     -0.18      0.00
   -3    0    8     -0.81      0.00
   -2    0    8      1.19      0.00
   -1    0    8     -1.33      0.00
    0    0    8      1.01      0.00
    1    0    8     -0.53      0.00
    2    0    8      0.08      0.00
    3    0    8      0.59      0.00
   -4    1    8     -0.27      0.00
   -3    1    8      0.02      0.00
   -2    1    8      1.25      0.00
   -1    1    8     -1.59      0.00
    0    1    8     -0.85      0.00
    1    1    8     -0.34      0.00
    2    1    8     -1.41      0.00
    3    1    8      0.71      0.00
   -4    2    8      0.11      0.00
   -3    2    8      0.76      0.00
   -2    2    8     -1.16      0.00
   -1    2    8      1.30      0.00
    0    2    8     -1.02      0.00
    1    2    8      0.53      0.00
    2    2    8     -0.02      0.00
    3    2    8     -0.52      0.00
   -4    3    8      0.29      0.00
   -3    3    8      0.07      0.00
   -2    3    8     -1.19      0.00
   -1    3    8      1.37      0.00
    0    3    8      0.54      0.00
    1    3    8      0.06      0.00
    2    3    8      1.17      0.00
    3    3    8     -0.80      0.00
   -4    4    8      0.04      0.00
   -3    4    8     -0.63      0.00
   -2    4    8      1.07      0.00
   -1    4    8     -1.22      0.00
    0    4    8      1.05      0.00
    1    4    8     -0.51      0.00
    2    4    8     -0.13      0.00
    3    4    8      0.38      0.00
   -4    5    8     -0.31      0.00
   -3    5    8     -0.16      0.00
   -2    5    8      1.11      0.00
   -1    5    8     -1.01      0.00
    0    5    8     -0.05      0.00
    1    5    8      0.38      0.00
    2    5    8     -0.78      0.00
    3    5    8      0.89      0.00
   -4    6    8     -0.15      0.00
   -3    6    8      0.47      0.00
   -2    6    8     -0.99      0.00
   -1    6    8      1.06      0.00
    0    6    8     -1.07      0.00
    1    6    8      0.47      0.00
    2    6    8      0.25      0.00
    3    6    8     -0.25      0.00
   -4    7    8      0.30      0.00
   -3    7    8      0.18      0.00
   -2    7    8     -1.03      0.00
   -1    7    8      0.65      0.00
    0    7    8     -0.40      0.00
    1    7    8     -0.80      0.00
    2    7    8      0.40      0.00
    3    7    8     -0.88      0.00
   -4    8    8      0.17      0.00
   -3    8    8     -0.34      0.00
   -2    8    8      0.93      0.00
   -1    8    8     -0.84      0.00
    0    8    8      1.04      0.00
    1    8    8     -0.42      0.00
    2    8    8     -0.28      0.00
    3    8    8      0.18      0.00
   -4    9    8     -0.24      0.00
   -3    9    8     -0.08      0.00
   -2    9    8      0.96      0.00
   -1    9    8     -0.40      0.00
    0    9    8      0.64      0.00
    1    9    8      1.01      0.00
    2    9    8     -0.16      0.00
    3    9    8      0.72      0.00
   -4   10    8     -0.10      0.00
   -3   10    8      0.25      0.00
   -2   10    8     -0.86      0.00
   -1   10    8      0.63      0.00
    0   10    8     -0.93      0.00
    1   10    8      0.38      0.00
    2   10    8      0.26      0.00
    3   10    8     -0.15      0.00
   -3   11    8     -0.05      0.00
   -2   11    8     -0.83      0.00
   -1   11    8      0.32      0.00
    0   11    8     -0.60      0.00
    1   11    8     -0.95      0.00
    2   11    8      0.12      0.00
   -3   12    8     -0.20      0.00
   -2   12    8      0.72      0.00
   -1   12    8     -0.48      0.00
    0   12    8      0.76      0.00
    1   12    8     -0.36      0.00
    2   12    8     -0.24      0.00
   -3   13    8      0.14      0.00
   -2   13    8      0.63      0.00
   -1   13    8     -0.36      0.00
    0   13    8      0.38      0.00
    1   13    8      0.68      0.00
    2   13    8     -0.18      0.00
   -2   14    8     -0.50      0.00
   -1   14    8      0.40      0.00
    0   14    8     -0.55      0.00
    1   14    8      0.34      0.00
    2   14    8      0.23      0.00
   -2   15    8     -0.38      0.00
   -1   15    8      0.41      0.00
    0   15    8     -0.13      0.00
    1   15    8     -0.38      0.00
   -1   16    8     -0.35      0.00
    0   16    8      0.37      0.00
    1   16    8     -0.27      0.00
    0   17    8     -0.01      0.00
   -3    0    9     -0.70      0.00
   -2    0    9      0.55      0.00
   -1    0    9     -0.13      0.00
    0    0    9      1.35      0.00
    1    0    9      0.11      0.00
    2    0    9      0.07      0.00
    3    0    9      0.06      0.00
   -4    1    9     -0.30      0.00
   -3    1    9     -0.10      0.00
   -2    1    9      1.29      0.00
   -1    1    9     -0.77      0.00
    0    1    9     -0.42      0.00
    1    1    9      0.11      0.00
    2    1    9     -0.69      0.00
    3    1    9      0.74      0.00
   -4    2    9     -0.05      0.00
   -3    2    9      0.64      0.00
   -2    2    9     -0.56      0.00
   -1    2    9      0.18      0.00
    0    2    9     -1.24      0.00
    1    2    9     -0.02      0.00
    2    2    9      0.01      0.00
    3    2    9     -0.02      0.00
   -3    3    9      0.10      0.00
   -2    3    9     -1.15      0.00
   -1    3    9      0.76      0.00
    0    3    9      0.31      0.00
    1    3    9     -0.21      0.00
    2    3    9      0.63      0.00
    3    3    9     -0.65      0.00
   -3    4    9     -0.49      0.00
   -2    4    9      0.55      0.00
   -1    4    9     -0.31      0.00
    0    4    9      0.94      0.00
    1    4    9     -0.20      0.00
    2    4    9     -0.19      0.00
    3    4    9     -0.08      0.00
   -3    5    9     -0.07      0.00
   -2    5    9      0.98      0.00
   -1    5    9     -0.70      0.00
    0    5    9     -0.13      0.00
    1    5    9      0.35      0.00
    2    5    9     -0.51      0.00
   -3    6    9      0.35      0.00
   -2    6    9     -0.51      0.00
   -1    6    9      0.45      0.00
    0    6    9     -0.58      0.00
    1    6    9      0.44      0.00
    2    6    9      0.36      0.00
   -3    7    9      0.01      0.00
   -2    7    9     -0.84      0.00
   -1    7    9      0.56      0.00
    0    7    9     -0.05      0.00
    1    7    9     -0.46      0.00
    2    7    9      0.37      0.00
   -3    8    9     -0.29      0.00
   -2    8    9      0.41      0.00
   -1    8    9     -0.52      0.00
    0    8    9      0.29      0.00
    1    8    9     -0.59      0.00
    2    8    9     -0.44      0.00
   -3    9    9      0.06      0.00
   -2    9    9      0.76      0.00
   -1    9    9     -0.39      0.00
    0    9    9      0.16      0.00
    1    9    9      0.47      0.00
    2    9    9     -0.26      0.00
   -2   10    9     -0.29      0.00
   -1   10    9      0.51      0.00
    0   10    9     -0.14      0.00
    1   10    9      0.58      0.00
    2   10    9      0.38      0.00
   -2   11    9     -0.65      0.00
   -1   11    9      0.25      0.00
    0   11    9     -0.16      0.00
    1   11    9     -0.35      0.00
   -2   12    9      0.18      0.00
   -1   12    9     -0.41      0.00
    0   12    9      0.12      0.00
    1   12    9     -0.44      0.00
   -1   13    9     -0.21      0.00
    0   13    9      0.10      0.00
   -2    0   10     -0.18      0.00
   -1    0   10     -0.07      0.00
    0    0   10      0.73      0.00
    1    0   10     -0.02      0.00
   -2    1   10      0.84      0.00
   -1    1   10     -0.20      0.00
    0    1   10      0.05      0.00
    1    1   10      0.38      0.00
   -2    2   10      0.11      0.00
   -1    2   10      0.04      0.00
    0    2   10     -0.67      0.00
    1    2   10      0.06      0.00
   -2    3   10     -0.78      0.00
   -1    3   10      0.25      0.00
    0    3   10     -0.01      0.00
    1    3   10     -0.35      0.00
   -2    4   10      0.03      0.00
   -1    4   10      0.01      0.00
    0    4   10      0.53      0.00
    1    4   10     -0.17      0.00
   -2    5   10      0.69      0.00
   -1    5   10     -0.31      0.00
    0    5   10     -0.06      0.00
    1    5   10      0.28      0.00
   -2    6   10     -0.14      0.00
   -1    6   10     -0.02      0.00
    0    6   10     -0.34      0.00
    1    6   10      0.28      0.00
   -2    7   10     -0.57      0.00
   -1    7   10      0.32      0.00
    0    7   10      0.11      0.00
    1    7   10     -0.18      0.00
   -1    8   10     -0.01      0.00
    0    8   10      0.18      0.00
   -1    9   10     -0.29      0.00
    0    9   10     -0.14      0.00
    1    0    0      3.47      0.00
    0    4    0     26.06      0.00
    0    6    0    -16.42      0.00
    0   26    0     -0.25      0.00
   -1    0    1     -3.26      0.00
    0    0    1     29.68      0.00
    6   11    1      0.13      0.00
   -3   23    1     -0.21      0.00
    3   23    1     -0.29      0.00
   -1    1    2      5.54      0.00
   -1    2    2     10.86      0.00
    0    2    2    -14.94      0.00
   -1    3    2     -3.51      0.00
    0    3    2     -9.17      0.00
   -6   11    2     -0.04      0.00
    5   16    2      0.18      0.00
   -5   17    2     -0.17      0.00
    4   20    2     -0.17      0.00
    2   24    2     -0.25      0.00
    1   25    2      0.21      0.00
    6    7    3      0.29      0.00
   -6   10    3      0.37      0.00
    5   15    3     -0.21      0.00
    4   19    3      0.16      0.00
   -4   20    3     -0.09      0.00
    6    0    4      0.33      0.00
    6    1    4     -0.62      0.00
    6    2    4     -0.27      0.00
    5   13    4      0.31      0.00
   -4   19    4     -0.10      0.00
   -2   23    4      0.09      0.00
    0   24    4      0.38      0.00
   -6    6    5      0.38      0.00
    4   16    5     -0.29      0.00
    3   19    5     -0.45      0.00
   -2   22    5     -0.39      0.00
    0   23    5     -0.02      0.00
    5    6    6      0.13      0.00
   -4   16    6     -0.01      0.00
    1   21    6      0.40      0.00
    4    0    7     -0.06      0.00
    4    2    7     -0.02      0.00
    4    3    7     -0.07      0.00
    4    4    7      0.19      0.00
    4    5    7      0.19      0.00
    4    6    7     -0.33      0.00
   -5    8    7      0.19      0.00
    4   10    7     -0.25      0.00
    1   19    7     -0.36      0.00
    4    0    8      0.18      0.00
    4    1    8      0.04      0.00
    4    2    8     -0.16      0.00
    4    3    8     -0.16      0.00
    3   11    8     -0.45      0.00
   -3   14    8      0.18      0.00
   -2   16    8      0.26      0.00
   -1   17    8     -0.38      0.00
   -4    0    9      0.03      0.00
   -4    3    9      0.23      0.00
   -4    4    9      0.10      0.00
    3    5    9      0.50      0.00
   -3   10    9      0.28      0.00
   -2   13    9      0.45      0.00
    1   13    9      0.18      0.00
   -1   14    9      0.27      0.00
    0   14    9     -0.16      0.00
   -3    0   10     -0.44      0.00
    2    0   10     -0.11      0.00
   -3    1   10     -0.19      0.00
    2    1   10     -0.45      0.00
    0    0    0      0.00      0.00
# SQUEEZE RESULTS (Version = 220119)
# Note: Data are Listed for all Voids in the P1 Unit Cell
# i.e. Centre of Gravity, Solvent Accessible Volume,
# Recovered number of Electrons in the Void and
# Details about the Squeezed Material
loop_
  _platon_squeeze_void_nr
  _platon_squeeze_void_average_x
  _platon_squeeze_void_average_y
  _platon_squeeze_void_average_z
  _platon_squeeze_void_volume
  _platon_squeeze_void_count_electrons
  _platon_squeeze_void_content
   1 -0.189  0.750  0.084        61        19 '2(H2 O)'
   2  0.188  0.250  0.915        61        19 '2(H2 O)'
# Missing Reflections Below sin(th)/lambda = 0.25
loop_
  _platon_missing_refln_index_h
  _platon_missing_refln_index_k
  _platon_missing_refln_index_l
  _platon_missing_refln_theta
    1    0    0     7.924
    0    4    0     8.187
    0    6    0    12.333
   -1    0    1     8.998
    0    0    1     4.932
   -1    1    2    12.380
   -1    2    2    12.890
    0    2    2    10.726
   -1    3    2    13.701
    0    3    2    11.679
_platon_squeeze_void_probe_radius                  1.20
_platon_squeeze_details
)
TITL 2fteampin        P 21/m       R = 0.14
CELL    5.6105   21.6543    8.9960     90.00     94.69     90.00
SPGR P21/m
# Solvent Accessible Volume =       123
# Electrons Found in S.A.V. =        38
# Note: Atoms in Void are Labelled as Cxxx and Qxxx for all Others
C101 0.593 0.252 0.000 !       4.51 eA-3
Q102 0.346 0.247 0.969 !       2.81 eA-3
Q103 0.021 0.698 0.220 !       1.65 eA-3
Q104 0.154 0.723 0.066 !       1.28 eA-3
Q105 0.996 0.246 0.187 !       0.66 eA-3
)
;
_shelx_fab_checksum              33106

####################################################################### 
# 
# This file contains crystal structure data downloaded from the 
# Cambridge Structural Database (CSD) hosted by the Cambridge 
# Crystallographic Data Centre (CCDC).
# 
# Full information about CCDC data access policies and citation 
# guidelines are available at http://www.ccdc.cam.ac.uk/access/V1 
# 
# Audit and citation data items may have been added by the CCDC. 
# Please retain this information to preserve the provenance of 
# this file and to allow appropriate attribution of the data. 
# 
#######################################################################

data_mpoll
_database_code_depnum_ccdc_archive 'CCDC 1984999'
loop_
_audit_author_name
_audit_author_address
'Jan Kotek'
;Faculty of Science, Charles University, Prague
Czech Republic
;
_audit_update_record             
;
2020-02-19 deposited with the CCDC.	2020-05-15 downloaded from the CCDC.
;

_audit_creation_method           SHELXL-2014/7
_shelx_SHELXL_version_number     2014/7
_chemical_name_systematic        ?
_chemical_name_common            ?
_chemical_melting_point          ?
_chemical_formula_moiety         'C9 H15 N O4 P2, H2 O'
_chemical_formula_sum            'C9 H17 N O5 P2'
_chemical_formula_weight         281.17

loop_
_atom_type_symbol
_atom_type_description
_atom_type_scat_dispersion_real
_atom_type_scat_dispersion_imag
_atom_type_scat_source
C C 0.0033 0.0016 'International Tables Vol C Tables 4.2.6.8 and 6.1.1.4'
H H 0.0000 0.0000 'International Tables Vol C Tables 4.2.6.8 and 6.1.1.4'
N N 0.0061 0.0033 'International Tables Vol C Tables 4.2.6.8 and 6.1.1.4'
O O 0.0106 0.0060 'International Tables Vol C Tables 4.2.6.8 and 6.1.1.4'
P P 0.1023 0.0942 'International Tables Vol C Tables 4.2.6.8 and 6.1.1.4'

_space_group_crystal_system      monoclinic
_space_group_IT_number           4
_space_group_name_H-M_alt        'P 21'
_space_group_name_Hall           'P 2yb'

_shelx_space_group_comment       
;
The symmetry employed for this shelxl refinement is uniquely defined
by the following loop, which should always be used as a source of
symmetry information in preference to the above space-group names.
They are only intended as comments.
;

loop_
_space_group_symop_operation_xyz
'x, y, z'
'-x, y+1/2, -z'

_cell_length_a                   7.0189(3)
_cell_length_b                   5.7569(2)
_cell_length_c                   15.9662(8)
_cell_angle_alpha                90
_cell_angle_beta                 98.694(2)
_cell_angle_gamma                90
_cell_volume                     637.73(5)
_cell_formula_units_Z            2
_cell_measurement_temperature    150(2)
_cell_measurement_reflns_used    1584
_cell_measurement_theta_min      1.00
_cell_measurement_theta_max      27.48

_exptl_crystal_description       plate
_exptl_crystal_colour            colourless
_exptl_crystal_density_meas      ?
_exptl_crystal_density_method    ?
_exptl_crystal_density_diffrn    1.464
_exptl_crystal_F_000             296
_exptl_transmission_factor_min   ?
_exptl_transmission_factor_max   ?
_exptl_crystal_size_max          0.500
_exptl_crystal_size_mid          0.200
_exptl_crystal_size_min          0.050
_exptl_absorpt_coefficient_mu    0.350
_shelx_estimated_absorpt_T_min   0.844
_shelx_estimated_absorpt_T_max   0.983
_exptl_absorpt_correction_type   none
_exptl_absorpt_correction_T_min  ?
_exptl_absorpt_correction_T_max  ?
_exptl_absorpt_process_details   ?
_exptl_absorpt_special_details   ?
_diffrn_ambient_temperature      150(2)
_diffrn_radiation_wavelength     0.71073
_diffrn_radiation_type           MoK\a
_diffrn_radiation_source         'fine-focus sealed tube'
_diffrn_radiation_monochromator  graphite
_diffrn_measurement_device_type  'Nonius KappaCCD area detector'
_diffrn_measurement_method       '\f and \w scans to fill the Ewald sphere'
_diffrn_detector_area_resol_mean 9.091
_diffrn_reflns_number            2908
_diffrn_reflns_av_unetI/netI     0.0317
_diffrn_reflns_av_R_equivalents  0.0
_diffrn_reflns_limit_h_min       ?
_diffrn_reflns_limit_h_max       ?
_diffrn_reflns_limit_k_min       ?
_diffrn_reflns_limit_k_max       ?
_diffrn_reflns_limit_l_min       ?
_diffrn_reflns_limit_l_max       ?
_diffrn_reflns_theta_min         1.290
_diffrn_reflns_theta_max         27.511
_diffrn_reflns_theta_full        25.242
_diffrn_measured_fraction_theta_max 0.996
_diffrn_measured_fraction_theta_full 0.999
_diffrn_reflns_Laue_measured_fraction_max 0.996
_diffrn_reflns_Laue_measured_fraction_full 0.999
_diffrn_reflns_point_group_measured_fraction_max 0.989
_diffrn_reflns_point_group_measured_fraction_full 0.998
_reflns_number_total             2908
_reflns_number_gt                2630
_reflns_threshold_expression     'I > 2\s(I)'
_reflns_Friedel_coverage         0.805
_reflns_Friedel_fraction_max     0.981
_reflns_Friedel_fraction_full    0.997

_reflns_special_details          
;
 Reflections were merged by SHELXL according to the crystal
 class for the calculation of statistics and refinement.
 
 _reflns_Friedel_fraction is defined as the number of unique
 Friedel pairs measured divided by the number that would be
 possible theoretically, ignoring centric projections and
 systematic absences.
;

_computing_data_collection       
'COLLECT (Hooft, 1998) and DENZO (Otwinowski & Minor, 1997)'
_computing_cell_refinement       'COLLECT and DENZO'
_computing_data_reduction        'COLLECT and DENZO'
_computing_structure_solution    'SIR92 (Altomare et al., 1994)'
_computing_structure_refinement  'SHELXL-2014/7 (Sheldrick, 2014)'
_computing_molecular_graphics    ?
_computing_publication_material  ?
_refine_special_details          ?
_refine_ls_structure_factor_coef Fsqd
_refine_ls_matrix_type           full
_refine_ls_weighting_scheme      calc
_refine_ls_weighting_details     
'w=1/[\s^2^(Fo^2^)+(0.0435P)^2^+0.1163P] where P=(Fo^2^+2Fc^2^)/3'
_atom_sites_solution_primary     direct
_atom_sites_solution_secondary   difmap
_atom_sites_solution_hydrogens   mixed
_refine_ls_hydrogen_treatment    mixed
_refine_ls_extinction_method     none
_refine_ls_extinction_coef       .
_refine_ls_abs_structure_details 
;
 Flack x determined using 1096 quotients [(I+)-(I-)]/[(I+)+(I-)]
 (Parsons, Flack and Wagner, Acta Cryst. B69 (2013) 249-259).
;
_refine_ls_abs_structure_Flack   -0.04(4)
_chemical_absolute_configuration ?
_refine_ls_number_reflns         2908
_refine_ls_number_parameters     178
_refine_ls_number_restraints     1
_refine_ls_R_factor_all          0.0375
_refine_ls_R_factor_gt           0.0308
_refine_ls_wR_factor_ref         0.0761
_refine_ls_wR_factor_gt          0.0734
_refine_ls_goodness_of_fit_ref   1.043
_refine_ls_restrained_S_all      1.043
_refine_ls_shift/su_max          0.000
_refine_ls_shift/su_mean         0.000

loop_
_atom_site_label
_atom_site_type_symbol
_atom_site_fract_x
_atom_site_fract_y
_atom_site_fract_z
_atom_site_U_iso_or_equiv
_atom_site_adp_type
_atom_site_occupancy
_atom_site_site_symmetry_order
_atom_site_calc_flag
_atom_site_refinement_flags_posn
_atom_site_refinement_flags_adp
_atom_site_refinement_flags_occupancy
_atom_site_disorder_assembly
_atom_site_disorder_group
P1 P 0.43014(10) 0.78959(11) 0.69949(4) 0.02173(17) Uani 1 1 d . . . . .
H1 H 0.394(4) 0.798(6) 0.6207(18) 0.023(7) Uiso 1 1 d . . . . .
O11 O 0.6478(3) 0.8149(4) 0.72539(13) 0.0334(5) Uani 1 1 d . . . . .
H11O H 0.725(7) 0.958(10) 0.710(3) 0.079(16) Uiso 1 1 d . . . . .
O12 O 0.3010(3) 0.9494(3) 0.73767(14) 0.0341(5) Uani 1 1 d . . . . .
C2 C 0.3973(4) 0.4883(5) 0.72952(18) 0.0205(5) Uani 1 1 d . . . . .
H21 H 0.4678 0.3883 0.6941 0.025 Uiso 1 1 calc R U . . .
H22 H 0.4590 0.4682 0.7891 0.025 Uiso 1 1 calc R U . . .
N3 N 0.1949(3) 0.4002(4) 0.72213(14) 0.0193(5) Uani 1 1 d . . . . .
H31 H 0.209(4) 0.260(6) 0.7299(16) 0.010(7) Uiso 1 1 d . . . . .
C4 C 0.0843(4) 0.4314(5) 0.63451(17) 0.0240(6) Uani 1 1 d . . . . .
H41 H 0.1762 0.4289 0.5932 0.029 Uiso 1 1 calc R U . . .
H42 H 0.0219 0.5860 0.6310 0.029 Uiso 1 1 calc R U . . .
P2 P -0.10022(11) 0.21073(12) 0.60422(5) 0.02588(19) Uani 1 1 d . . . . .
H2 H -0.003(4) 0.043(6) 0.580(2) 0.027(8) Uiso 1 1 d . . . . .
O21 O -0.1819(3) 0.1482(4) 0.68345(14) 0.0403(6) Uani 1 1 d . . . . .
O22 O -0.2298(3) 0.3029(4) 0.52954(14) 0.0403(5) Uani 1 1 d . . . . .
C5 C 0.0832(4) 0.5055(5) 0.78721(17) 0.0230(6) Uani 1 1 d . . . . .
H51 H 0.0858 0.6769 0.7822 0.028 Uiso 1 1 calc R U . . .
H52 H -0.0529 0.4551 0.7745 0.028 Uiso 1 1 calc R U . . .
C6 C 0.1620(4) 0.4385(5) 0.87659(18) 0.0214(6) Uani 1 1 d . . . . .
C7 C 0.2719(4) 0.5937(5) 0.93022(19) 0.0262(6) Uani 1 1 d . . . . .
H71 H 0.3091 0.7378 0.9086 0.031 Uiso 1 1 calc R U . . .
C8 C 0.3281(4) 0.5401(6) 1.0156(2) 0.0317(7) Uani 1 1 d . . . . .
H81 H 0.4026 0.6477 1.0520 0.038 Uiso 1 1 calc R U . . .
C9 C 0.2753(4) 0.3303(6) 1.04698(18) 0.0320(7) Uani 1 1 d . . . . .
H91 H 0.3111 0.2948 1.1053 0.038 Uiso 1 1 calc R U . . .
C10 C 0.1704(4) 0.1717(5) 0.99380(19) 0.0293(7) Uani 1 1 d . . . . .
H101 H 0.1370 0.0262 1.0156 0.035 Uiso 1 1 calc R U . . .
C11 C 0.1133(4) 0.2229(6) 0.90871(18) 0.0267(6) Uani 1 1 d . . . . .
H111 H 0.0417 0.1127 0.8724 0.032 Uiso 1 1 calc R U . . .
O1W O 0.6335(5) 0.7418(5) 0.4811(2) 0.0675(10) Uani 1 1 d . . . . .
H11W H 0.519(7) 0.723(8) 0.477(2) 0.048(12) Uiso 1 1 d . . . . .
H12W H 0.666(7) 0.619(9) 0.500(3) 0.060(14) Uiso 1 1 d . . . . .

loop_
_atom_site_aniso_label
_atom_site_aniso_U_11
_atom_site_aniso_U_22
_atom_site_aniso_U_33
_atom_site_aniso_U_23
_atom_site_aniso_U_13
_atom_site_aniso_U_12
P1 0.0240(3) 0.0170(3) 0.0242(3) 0.0029(3) 0.0039(3) -0.0040(3)
O11 0.0268(10) 0.0304(11) 0.0414(12) 0.0094(10) -0.0002(9) -0.0105(10)
O12 0.0441(13) 0.0146(10) 0.0467(14) 0.0026(9) 0.0167(11) 0.0006(8)
C2 0.0183(13) 0.0181(12) 0.0259(14) 0.0006(11) 0.0060(11) -0.0006(10)
N3 0.0213(11) 0.0127(12) 0.0248(12) 0.0011(9) 0.0058(9) -0.0011(9)
C4 0.0261(14) 0.0239(15) 0.0221(14) 0.0025(11) 0.0044(11) -0.0045(11)
P2 0.0274(4) 0.0212(4) 0.0283(4) 0.0003(3) 0.0018(3) -0.0060(3)
O21 0.0467(13) 0.0403(14) 0.0354(13) -0.0014(10) 0.0112(10) -0.0217(11)
O22 0.0391(12) 0.0356(12) 0.0418(13) 0.0042(11) -0.0081(10) -0.0068(11)
C5 0.0226(14) 0.0206(14) 0.0272(15) -0.0009(11) 0.0080(11) 0.0013(10)
C6 0.0192(13) 0.0210(14) 0.0252(14) -0.0007(10) 0.0071(11) 0.0017(10)
C7 0.0245(14) 0.0238(14) 0.0314(16) -0.0016(12) 0.0075(12) -0.0013(11)
C8 0.0262(15) 0.0381(18) 0.0306(17) -0.0078(13) 0.0038(13) 0.0021(13)
C9 0.0297(15) 0.042(2) 0.0254(15) 0.0025(14) 0.0069(12) 0.0112(14)
C10 0.0329(16) 0.0272(17) 0.0307(16) 0.0060(12) 0.0145(13) 0.0052(12)
C11 0.0290(14) 0.0218(14) 0.0314(16) -0.0012(12) 0.0116(12) -0.0001(11)
O1W 0.0460(17) 0.0431(18) 0.122(3) 0.0296(18) 0.0405(18) 0.0114(14)

_geom_special_details            
;
 All esds (except the esd in the dihedral angle between two l.s. planes)
 are estimated using the full covariance matrix.  The cell esds are taken
 into account individually in the estimation of esds in distances, angles
 and torsion angles; correlations between esds in cell parameters are only
 used when they are defined by crystal symmetry.  An approximate (isotropic)
 treatment of cell esds is used for estimating esds involving l.s. planes.
;

loop_
_geom_bond_atom_site_label_1
_geom_bond_atom_site_label_2
_geom_bond_distance
_geom_bond_site_symmetry_2
_geom_bond_publ_flag
P1 O12 1.485(2) . ?
P1 O11 1.528(2) . ?
P1 C2 1.824(3) . ?
P1 H1 1.25(3) . ?
O11 H11O 1.04(6) . ?
C2 N3 1.496(3) . ?
C2 H21 0.9900 . ?
C2 H22 0.9900 . ?
N3 C4 1.505(3) . ?
N3 C5 1.519(4) . ?
N3 H31 0.82(3) . ?
C4 P2 1.826(3) . ?
C4 H41 0.9900 . ?
C4 H42 0.9900 . ?
P2 O22 1.484(2) . ?
P2 O21 1.509(2) . ?
P2 H2 1.28(3) . ?
C5 C6 1.501(4) . ?
C5 H51 0.9900 . ?
C5 H52 0.9900 . ?
C6 C7 1.388(4) . ?
C6 C11 1.404(4) . ?
C7 C8 1.395(4) . ?
C7 H71 0.9500 . ?
C8 C9 1.380(5) . ?
C8 H81 0.9500 . ?
C9 C10 1.381(4) . ?
C9 H91 0.9500 . ?
C10 C11 1.389(4) . ?
C10 H101 0.9500 . ?
C11 H111 0.9500 . ?
O1W H11W 0.80(4) . ?
O1W H12W 0.79(5) . ?

loop_
_geom_angle_atom_site_label_1
_geom_angle_atom_site_label_2
_geom_angle_atom_site_label_3
_geom_angle
_geom_angle_site_symmetry_1
_geom_angle_site_symmetry_3
_geom_angle_publ_flag
O12 P1 O11 118.51(14) . . ?
O12 P1 C2 111.82(13) . . ?
O11 P1 C2 100.40(12) . . ?
O12 P1 H1 110.3(14) . . ?
O11 P1 H1 108.2(13) . . ?
C2 P1 H1 106.7(16) . . ?
P1 O11 H11O 123(3) . . ?
N3 C2 P1 117.25(19) . . ?
N3 C2 H21 108.0 . . ?
P1 C2 H21 108.0 . . ?
N3 C2 H22 108.0 . . ?
P1 C2 H22 108.0 . . ?
H21 C2 H22 107.2 . . ?
C2 N3 C4 112.6(2) . . ?
C2 N3 C5 113.1(2) . . ?
C4 N3 C5 109.9(2) . . ?
C2 N3 H31 103.5(19) . . ?
C4 N3 H31 106.9(19) . . ?
C5 N3 H31 110.5(19) . . ?
N3 C4 P2 114.14(19) . . ?
N3 C4 H41 108.7 . . ?
P2 C4 H41 108.7 . . ?
N3 C4 H42 108.7 . . ?
P2 C4 H42 108.7 . . ?
H41 C4 H42 107.6 . . ?
O22 P2 O21 119.63(14) . . ?
O22 P2 C4 106.73(13) . . ?
O21 P2 C4 106.72(13) . . ?
O22 P2 H2 108.8(15) . . ?
O21 P2 H2 111.0(15) . . ?
C4 P2 H2 102.4(14) . . ?
C6 C5 N3 113.2(2) . . ?
C6 C5 H51 108.9 . . ?
N3 C5 H51 108.9 . . ?
C6 C5 H52 108.9 . . ?
N3 C5 H52 108.9 . . ?
H51 C5 H52 107.8 . . ?
C7 C6 C11 119.1(3) . . ?
C7 C6 C5 120.7(3) . . ?
C11 C6 C5 120.0(3) . . ?
C6 C7 C8 120.6(3) . . ?
C6 C7 H71 119.7 . . ?
C8 C7 H71 119.7 . . ?
C9 C8 C7 119.8(3) . . ?
C9 C8 H81 120.1 . . ?
C7 C8 H81 120.1 . . ?
C8 C9 C10 120.2(3) . . ?
C8 C9 H91 119.9 . . ?
C10 C9 H91 119.9 . . ?
C9 C10 C11 120.6(3) . . ?
C9 C10 H101 119.7 . . ?
C11 C10 H101 119.7 . . ?
C10 C11 C6 119.7(3) . . ?
C10 C11 H111 120.2 . . ?
C6 C11 H111 120.2 . . ?
H11W O1W H12W 98(5) . . ?

_refine_diff_density_max         0.254
_refine_diff_density_min         -0.274
_refine_diff_density_rms         0.051

_shelx_res_file                  
;

    mpoll.res created by SHELXL-2014/7


TITL benzylamine-bis(methylenephosphinic acid)*H2O
CELL 0.71073   7.0189   5.7569  15.9662  90.0000  98.6940  90.0000
ZERR    2      0.0003   0.0002   0.0008   0.0000   0.0021   0.0000
LATT -1
SYMM - X, 1/2 + Y, - Z
SFAC   C   H   N   O   P
DISP C    0.00330   0.00160
DISP H    0.00000   0.00000
DISP N    0.00610   0.00330
DISP O    0.01060   0.00600
DISP P    0.10230   0.09420
UNIT   18  34  2   10  4
LIST 4
OMIT  1  0  0
TEMP -123.000
SIZE 0.05 0.20 0.50
ACTA
HTAB
RTAB hbd N3 O21
RTAB hba N3 H31 O21
BOND $H
FMAP 2
PLAN -10
L.S.  8
OMIT  -3.0000 180
WGHT    0.043500    0.116300
FVAR       0.67115
P1    5    0.430144    0.789594    0.699493    11.00000    0.02404    0.01704 =
         0.02419    0.00287    0.00389   -0.00397
REM AFIX 3
H1    2    0.394017    0.797736    0.620696    11.00000    0.02338
REM AFIX 0
O11   4    0.647849    0.814890    0.725386    11.00000    0.02680    0.03035 =
         0.04135    0.00940   -0.00017   -0.01045
REM AFIX 3
H11O  2    0.724816    0.958341    0.710280    11.00000    0.07899
REM AFIX 0
O12   4    0.300962    0.949364    0.737667    11.00000    0.04410    0.01456 =
         0.04670    0.00262    0.01667    0.00061
C2    1    0.397271    0.488264    0.729524    11.00000    0.01825    0.01812 =
         0.02592    0.00064    0.00601   -0.00057
AFIX  23
H21   2    0.467801    0.388303    0.694132    11.00000   -1.20000
H22   2    0.458998    0.468241    0.789061    11.00000   -1.20000
AFIX   0
N3    3    0.194943    0.400241    0.722135    11.00000    0.02125    0.01266 =
         0.02478    0.00112    0.00575   -0.00106
REM AFIX 3
H31   2    0.208716    0.259956    0.729913    11.00000    0.01026
REM AFIX 0
C4    1    0.084269    0.431383    0.634505    11.00000    0.02612    0.02390 =
         0.02214    0.00246    0.00442   -0.00447
AFIX  23
H41   2    0.176183    0.428897    0.593194    11.00000   -1.20000
H42   2    0.021901    0.586042    0.631034    11.00000   -1.20000
AFIX   0
P2    5   -0.100216    0.210730    0.604220    11.00000    0.02738    0.02122 =
         0.02828    0.00030    0.00181   -0.00601
REM AFIX 3
H2    2   -0.002572    0.042827    0.580368    11.00000    0.02685
REM AFIX 0
O21   4   -0.181865    0.148248    0.683450    11.00000    0.04670    0.04029 =
         0.03542   -0.00141    0.01123   -0.02165
O22   4   -0.229794    0.302916    0.529537    11.00000    0.03907    0.03555 =
         0.04181    0.00416   -0.00806   -0.00683
REM ---------------------------------------------------------------------------
C5    1    0.083237    0.505548    0.787205    11.00000    0.02265    0.02061 =
         0.02719   -0.00092    0.00800    0.00131
AFIX  23
H51   2    0.085830    0.676884    0.782192    11.00000   -1.20000
H52   2   -0.052901    0.455059    0.774497    11.00000   -1.20000
AFIX   0
C6    1    0.161975    0.438467    0.876587    11.00000    0.01920    0.02097 =
         0.02519   -0.00073    0.00713    0.00174
C7    1    0.271875    0.593724    0.930217    11.00000    0.02451    0.02378 =
         0.03140   -0.00159    0.00748   -0.00133
AFIX  43
H71   2    0.309098    0.737774    0.908588    11.00000   -1.20000
AFIX   0
C8    1    0.328141    0.540112    1.015581    11.00000    0.02619    0.03808 =
         0.03063   -0.00779    0.00384    0.00208
AFIX  43
H81   2    0.402598    0.647684    1.051978    11.00000   -1.20000
AFIX   0
C9    1    0.275264    0.330254    1.046977    11.00000    0.02970    0.04180 =
         0.02545    0.00255    0.00690    0.01118
AFIX  43
H91   2    0.311118    0.294784    1.105341    11.00000   -1.20000
AFIX   0
C10   1    0.170398    0.171686    0.993804    11.00000    0.03290    0.02721 =
         0.03065    0.00595    0.01446    0.00519
AFIX  43
H101  2    0.136998    0.026211    1.015632    11.00000   -1.20000
AFIX   0
C11   1    0.113308    0.222914    0.908712    11.00000    0.02904    0.02178 =
         0.03143   -0.00121    0.01159   -0.00008
AFIX  43
H111  2    0.041713    0.112734    0.872425    11.00000   -1.20000
AFIX   0
REM ---------------------------------------------------------------------------
REM water of crystallization --------------------------------------------------
O1W   4    0.633511    0.741830    0.481092    11.00000    0.04598    0.04310 =
         0.12199    0.02959    0.04053    0.01135
REM AFIX 3
H11W  2    0.519202    0.722578    0.476935    11.00000    0.04753
H12W  2    0.666103    0.619115    0.500093    11.00000    0.05991
REM AFIX 0

HKLF 4

REM  benzylamine-bis(methylenephosphinic acid)*H2O
REM R1 =  0.0308 for    2630 Fo > 4sig(Fo)  and  0.0375 for all    2908 data
REM    178 parameters refined using      1 restraints

END

WGHT      0.0431      0.1249

REM Instructions for potential hydrogen bonds
EQIV $1 -x, y+1/2, -z+1
HTAB P1 O22_$1
EQIV $2 x+1, y+1, z
HTAB O11 O21_$2
EQIV $3 x, y-1, z
HTAB N3 O12_$3
EQIV $4 -x+1, y-1/2, -z+1
HTAB C4 O1W_$4
HTAB C5 O12
HTAB C5 O21
HTAB O1W O22_$1
EQIV $5 x+1, y, z
HTAB O1W O22_$5

REM Highest difference peak  0.254,  deepest hole -0.274,  1-sigma level  0.051
Q1    1  -0.2847  0.3402  0.5805  11.00000  0.05    0.25
Q2    1   0.9213  1.0290  0.6922  11.00000  0.05    0.23
Q3    1   0.4272  0.6293  0.7018  11.00000  0.05    0.19
Q4    1   0.1943  0.5226  0.9020  11.00000  0.05    0.19
Q5    1   0.2979  0.3182  0.4209  11.00000  0.05    0.18
Q6    1   0.1650  0.4939  0.4974  11.00000  0.05    0.17
Q7    1   0.2245  0.4052  0.8638  11.00000  0.05    0.17
Q8    1   0.3832  0.6064  0.7534  11.00000  0.05    0.16
Q9    1   0.2337  0.5652  0.9633  11.00000  0.05    0.16
Q10   1   0.1442  0.4697  0.7580  11.00000  0.05    0.16
;
_shelx_res_checksum              72310
####################################################################### 
# 
# This file contains crystal structure data downloaded from the 
# Cambridge Structural Database (CSD) hosted by the Cambridge 
# Crystallographic Data Centre (CCDC).
# 
# Full information about CCDC data access policies and citation 
# guidelines are available at http://www.ccdc.cam.ac.uk/access/V1 
# 
# Audit and citation data items may have been added by the CCDC. 
# Please retain this information to preserve the provenance of 
# this file and to allow appropriate attribution of the data. 
# 
#######################################################################

data_spo15
_database_code_depnum_ccdc_archive 'CCDC 1984997'
loop_
_audit_author_name
_audit_author_address
'Jan Kotek'
;Faculty of Science, Charles University, Prague
Czech Republic
;
_audit_update_record             
;
2020-02-19 deposited with the CCDC.	2020-05-15 downloaded from the CCDC.
;

_audit_creation_method           SHELXL-2014/7
_shelx_SHELXL_version_number     2014/7
_chemical_name_systematic        ?
_chemical_name_common            ?
_chemical_melting_point          ?
_chemical_formula_moiety         'C10 H14 N O4 P'
_chemical_formula_sum            'C10 H14 N O4 P'
_chemical_formula_weight         243.19

loop_
_atom_type_symbol
_atom_type_description
_atom_type_scat_dispersion_real
_atom_type_scat_dispersion_imag
_atom_type_scat_source
C C 0.0033 0.0016 'International Tables Vol C Tables 4.2.6.8 and 6.1.1.4'
H H 0.0000 0.0000 'International Tables Vol C Tables 4.2.6.8 and 6.1.1.4'
N N 0.0061 0.0033 'International Tables Vol C Tables 4.2.6.8 and 6.1.1.4'
O O 0.0106 0.0060 'International Tables Vol C Tables 4.2.6.8 and 6.1.1.4'
P P 0.1023 0.0942 'International Tables Vol C Tables 4.2.6.8 and 6.1.1.4'

_space_group_crystal_system      triclinic
_space_group_IT_number           2
_space_group_name_H-M_alt        'P -1'
_space_group_name_Hall           '-P 1'

_shelx_space_group_comment       
;
The symmetry employed for this shelxl refinement is uniquely defined
by the following loop, which should always be used as a source of
symmetry information in preference to the above space-group names.
They are only intended as comments.
;

loop_
_space_group_symop_operation_xyz
'x, y, z'
'-x, -y, -z'

_cell_length_a                   5.6610(2)
_cell_length_b                   8.5501(3)
_cell_length_c                   12.0035(4)
_cell_angle_alpha                78.8540(10)
_cell_angle_beta                 79.1710(10)
_cell_angle_gamma                78.1390(10)
_cell_volume                     551.19(3)
_cell_formula_units_Z            2
_cell_measurement_temperature    150(2)
_cell_measurement_reflns_used    4441
_cell_measurement_theta_min      3.2466
_cell_measurement_theta_max      27.5333

_exptl_crystal_description       prism
_exptl_crystal_colour            colourless
_exptl_crystal_density_meas      ?
_exptl_crystal_density_method    ?
_exptl_crystal_density_diffrn    1.465
_exptl_crystal_F_000             256
_exptl_transmission_factor_min   ?
_exptl_transmission_factor_max   ?
_exptl_crystal_size_max          0.461
_exptl_crystal_size_mid          0.395
_exptl_crystal_size_min          0.236
_exptl_absorpt_coefficient_mu    0.248
_shelx_estimated_absorpt_T_min   0.894
_shelx_estimated_absorpt_T_max   0.944
_exptl_absorpt_correction_type   multi-scan
_exptl_absorpt_correction_T_min  0.88
_exptl_absorpt_correction_T_max  0.94
_exptl_absorpt_process_details   'SADABS V2012/1 (Bruker AXS Inc.)'
_exptl_absorpt_special_details   ?
_diffrn_ambient_temperature      150(2)
_diffrn_radiation_wavelength     0.71073
_diffrn_radiation_type           MoK\a
_diffrn_radiation_source         'fine-focus sealed tube'
_diffrn_radiation_monochromator  graphite
_diffrn_measurement_device_type  'Bruker APEX-II CCD'
_diffrn_measurement_method       '\f and \w scans'
_diffrn_detector_area_resol_mean 8.3333
_diffrn_reflns_number            7035
_diffrn_reflns_av_unetI/netI     0.0187
_diffrn_reflns_av_R_equivalents  0.0163
_diffrn_reflns_limit_h_min       -7
_diffrn_reflns_limit_h_max       6
_diffrn_reflns_limit_k_min       -10
_diffrn_reflns_limit_k_max       11
_diffrn_reflns_limit_l_min       -14
_diffrn_reflns_limit_l_max       15
_diffrn_reflns_theta_min         1.750
_diffrn_reflns_theta_max         27.496
_diffrn_reflns_theta_full        25.242
_diffrn_measured_fraction_theta_max 0.994
_diffrn_measured_fraction_theta_full 0.997
_diffrn_reflns_Laue_measured_fraction_max 0.994
_diffrn_reflns_Laue_measured_fraction_full 0.997
_diffrn_reflns_point_group_measured_fraction_max 0.994
_diffrn_reflns_point_group_measured_fraction_full 0.997
_reflns_number_total             2526
_reflns_number_gt                2333
_reflns_threshold_expression     'I > 2\s(I)'
_reflns_Friedel_coverage         0.000
_reflns_Friedel_fraction_max     .
_reflns_Friedel_fraction_full    .

_reflns_special_details          
;
 Reflections were merged by SHELXL according to the crystal
 class for the calculation of statistics and refinement.
 
 _reflns_Friedel_fraction is defined as the number of unique
 Friedel pairs measured divided by the number that would be
 possible theoretically, ignoring centric projections and
 systematic absences.
;

_computing_data_collection       'Bruker Instrument Service v2012.12.0.3'
_computing_cell_refinement       'SAINT V8.34A (Bruker AXS Inc., 2013)'
_computing_data_reduction        'SAINT V8.34A (Bruker AXS Inc., 2013)'
_computing_structure_solution    'SHELXT 2014/5 (Sheldrick, 2014)'
_computing_structure_refinement  'SHELXL 2014/7 (Sheldrick, 2014)'
_computing_molecular_graphics    ?
_computing_publication_material  ?
_refine_special_details          ?
_refine_ls_structure_factor_coef Fsqd
_refine_ls_matrix_type           full
_refine_ls_weighting_scheme      calc
_refine_ls_weighting_details     
'w=1/[\s^2^(Fo^2^)+(0.0319P)^2^+0.3273P] where P=(Fo^2^+2Fc^2^)/3'
_atom_sites_solution_primary     direct
_atom_sites_solution_secondary   difmap
_atom_sites_solution_hydrogens   mixed
_refine_ls_hydrogen_treatment    mixed
_refine_ls_extinction_method     none
_refine_ls_extinction_coef       .
_refine_ls_number_reflns         2526
_refine_ls_number_parameters     156
_refine_ls_number_restraints     0
_refine_ls_R_factor_all          0.0336
_refine_ls_R_factor_gt           0.0304
_refine_ls_wR_factor_ref         0.0759
_refine_ls_wR_factor_gt          0.0739
_refine_ls_goodness_of_fit_ref   1.045
_refine_ls_restrained_S_all      1.045
_refine_ls_shift/su_max          0.001
_refine_ls_shift/su_mean         0.000

loop_
_atom_site_label
_atom_site_type_symbol
_atom_site_fract_x
_atom_site_fract_y
_atom_site_fract_z
_atom_site_U_iso_or_equiv
_atom_site_adp_type
_atom_site_occupancy
_atom_site_site_symmetry_order
_atom_site_calc_flag
_atom_site_refinement_flags_posn
_atom_site_refinement_flags_adp
_atom_site_refinement_flags_occupancy
_atom_site_disorder_assembly
_atom_site_disorder_group
P1 P 1.30560(5) 0.57790(4) 0.36831(3) 0.01297(10) Uani 1 1 d . . . . .
H1 H 1.259(3) 0.645(2) 0.4609(14) 0.021(4) Uiso 1 1 d . . . . .
O11 O 1.47976(17) 0.66228(12) 0.27981(9) 0.0237(2) Uani 1 1 d . . . . .
O12 O 1.36048(18) 0.39790(11) 0.40463(9) 0.0239(2) Uani 1 1 d . . . . .
C2 C 1.0084(2) 0.61092(14) 0.32097(11) 0.0122(2) Uani 1 1 d . . . . .
H21 H 1.0287 0.5541 0.2544 0.015 Uiso 1 1 calc R U . . .
H22 H 0.8970 0.5574 0.3836 0.015 Uiso 1 1 calc R U . . .
N3 N 0.88250(18) 0.78145(12) 0.28716(9) 0.0115(2) Uani 1 1 d . . . . .
H31 H 0.734(3) 0.769(2) 0.2803(15) 0.027(4) Uiso 1 1 d . . . . .
C4 C 0.8581(2) 0.88262(15) 0.37828(11) 0.0156(3) Uani 1 1 d . . . . .
H41 H 1.0156 0.9172 0.3762 0.019 Uiso 1 1 calc R U . . .
H42 H 0.8157 0.8182 0.4548 0.019 Uiso 1 1 calc R U . . .
C5 C 0.6598(2) 1.03086(15) 0.35913(11) 0.0171(3) Uani 1 1 d . . . . .
O51 O 0.68056(19) 1.14325(12) 0.41508(9) 0.0232(2) Uani 1 1 d . . . . .
H511 H 0.573(3) 1.230(2) 0.4037(15) 0.028 Uiso 1 1 d . U . . .
O52 O 0.50539(19) 1.03759(12) 0.30071(10) 0.0287(3) Uani 1 1 d . . . . .
C6 C 1.0064(2) 0.86377(15) 0.17478(11) 0.0147(2) Uani 1 1 d . . . . .
H61 H 0.9314 0.9798 0.1633 0.018 Uiso 1 1 calc R U . . .
H62 H 1.1807 0.8569 0.1802 0.018 Uiso 1 1 calc R U . . .
C7 C 0.9910(2) 0.79304(15) 0.07171(11) 0.0158(3) Uani 1 1 d . . . . .
C8 C 1.1955(3) 0.70018(17) 0.01749(14) 0.0293(3) Uani 1 1 d . . . . .
H81 H 1.3401 0.6679 0.0515 0.035 Uiso 1 1 calc R U . . .
C9 C 1.1878(4) 0.6546(2) -0.08699(16) 0.0475(6) Uani 1 1 d . . . . .
H91 H 1.3272 0.5911 -0.1242 0.057 Uiso 1 1 calc R U . . .
C10 C 0.9774(5) 0.7018(2) -0.13631(14) 0.0483(6) Uani 1 1 d . . . . .
H101 H 0.9749 0.6744 -0.2091 0.058 Uiso 1 1 calc R U . . .
C11 C 0.7713(4) 0.7880(2) -0.08086(14) 0.0381(4) Uani 1 1 d . . . . .
H111 H 0.6251 0.8162 -0.1138 0.046 Uiso 1 1 calc R U . . .
C12 C 0.7772(3) 0.83384(18) 0.02315(12) 0.0239(3) Uani 1 1 d . . . . .
H121 H 0.6348 0.8933 0.0614 0.029 Uiso 1 1 calc R U . . .

loop_
_atom_site_aniso_label
_atom_site_aniso_U_11
_atom_site_aniso_U_22
_atom_site_aniso_U_33
_atom_site_aniso_U_23
_atom_site_aniso_U_13
_atom_site_aniso_U_12
P1 0.00944(15) 0.01189(16) 0.01705(17) -0.00185(11) -0.00440(11) 0.00102(11)
O11 0.0124(4) 0.0307(5) 0.0280(5) 0.0029(4) -0.0057(4) -0.0082(4)
O12 0.0195(5) 0.0139(5) 0.0340(6) -0.0004(4) -0.0062(4) 0.0053(4)
C2 0.0105(5) 0.0087(5) 0.0167(6) -0.0003(4) -0.0030(4) -0.0012(4)
N3 0.0092(5) 0.0106(5) 0.0140(5) -0.0010(4) -0.0029(4) -0.0002(4)
C4 0.0158(6) 0.0137(6) 0.0165(6) -0.0043(5) -0.0050(5) 0.0032(5)
C5 0.0170(6) 0.0155(6) 0.0159(6) -0.0021(5) -0.0027(5) 0.0034(5)
O51 0.0240(5) 0.0159(5) 0.0290(5) -0.0089(4) -0.0098(4) 0.0081(4)
O52 0.0266(5) 0.0249(5) 0.0355(6) -0.0099(4) -0.0179(5) 0.0101(4)
C6 0.0156(6) 0.0133(5) 0.0147(6) 0.0016(4) -0.0028(5) -0.0047(4)
C7 0.0202(6) 0.0121(5) 0.0139(6) 0.0003(4) 0.0012(5) -0.0055(5)
C8 0.0326(8) 0.0187(7) 0.0300(8) -0.0037(6) 0.0086(6) -0.0018(6)
C9 0.0802(15) 0.0209(8) 0.0327(9) -0.0125(7) 0.0250(10) -0.0124(8)
C10 0.1058(18) 0.0309(9) 0.0177(8) -0.0059(7) 0.0016(10) -0.0418(11)
C11 0.0636(12) 0.0401(9) 0.0211(8) 0.0074(7) -0.0162(8) -0.0362(9)
C12 0.0282(7) 0.0268(7) 0.0181(7) 0.0031(5) -0.0057(6) -0.0126(6)

_geom_special_details            
;
 All esds (except the esd in the dihedral angle between two l.s. planes)
 are estimated using the full covariance matrix.  The cell esds are taken
 into account individually in the estimation of esds in distances, angles
 and torsion angles; correlations between esds in cell parameters are only
 used when they are defined by crystal symmetry.  An approximate (isotropic)
 treatment of cell esds is used for estimating esds involving l.s. planes.
;

loop_
_geom_bond_atom_site_label_1
_geom_bond_atom_site_label_2
_geom_bond_distance
_geom_bond_site_symmetry_2
_geom_bond_publ_flag
P1 O11 1.4911(10) . ?
P1 O12 1.5001(9) . ?
P1 C2 1.8264(12) . ?
P1 H1 1.307(16) . ?
C2 N3 1.5003(14) . ?
C2 H21 0.9900 . ?
C2 H22 0.9900 . ?
N3 C4 1.4912(16) . ?
N3 C6 1.5125(15) . ?
N3 H31 0.887(19) . ?
C4 C5 1.5228(16) . ?
C4 H41 0.9900 . ?
C4 H42 0.9900 . ?
C5 O52 1.2057(17) . ?
C5 O51 1.3091(16) . ?
O51 H511 0.865(19) . ?
C6 C7 1.5020(18) . ?
C6 H61 0.9900 . ?
C6 H62 0.9900 . ?
C7 C8 1.3904(19) . ?
C7 C12 1.3923(19) . ?
C8 C9 1.394(3) . ?
C8 H81 0.9500 . ?
C9 C10 1.381(3) . ?
C9 H91 0.9500 . ?
C10 C11 1.376(3) . ?
C10 H101 0.9500 . ?
C11 C12 1.387(2) . ?
C11 H111 0.9500 . ?
C12 H121 0.9500 . ?

loop_
_geom_angle_atom_site_label_1
_geom_angle_atom_site_label_2
_geom_angle_atom_site_label_3
_geom_angle
_geom_angle_site_symmetry_1
_geom_angle_site_symmetry_3
_geom_angle_publ_flag
O11 P1 O12 120.56(6) . . ?
O11 P1 C2 110.42(6) . . ?
O12 P1 C2 103.35(6) . . ?
O11 P1 H1 109.5(7) . . ?
O12 P1 H1 107.9(7) . . ?
C2 P1 H1 103.7(7) . . ?
N3 C2 P1 118.74(8) . . ?
N3 C2 H21 107.6 . . ?
P1 C2 H21 107.6 . . ?
N3 C2 H22 107.6 . . ?
P1 C2 H22 107.6 . . ?
H21 C2 H22 107.1 . . ?
C4 N3 C2 112.39(9) . . ?
C4 N3 C6 109.59(9) . . ?
C2 N3 C6 112.61(9) . . ?
C4 N3 H31 108.3(11) . . ?
C2 N3 H31 103.2(11) . . ?
C6 N3 H31 110.5(11) . . ?
N3 C4 C5 109.79(10) . . ?
N3 C4 H41 109.7 . . ?
C5 C4 H41 109.7 . . ?
N3 C4 H42 109.7 . . ?
C5 C4 H42 109.7 . . ?
H41 C4 H42 108.2 . . ?
O52 C5 O51 126.47(12) . . ?
O52 C5 C4 122.48(12) . . ?
O51 C5 C4 111.04(11) . . ?
C5 O51 H511 113.0(12) . . ?
C7 C6 N3 114.18(10) . . ?
C7 C6 H61 108.7 . . ?
N3 C6 H61 108.7 . . ?
C7 C6 H62 108.7 . . ?
N3 C6 H62 108.7 . . ?
H61 C6 H62 107.6 . . ?
C8 C7 C12 119.44(14) . . ?
C8 C7 C6 120.56(13) . . ?
C12 C7 C6 119.69(12) . . ?
C7 C8 C9 119.81(17) . . ?
C7 C8 H81 120.1 . . ?
C9 C8 H81 120.1 . . ?
C10 C9 C8 119.97(17) . . ?
C10 C9 H91 120.0 . . ?
C8 C9 H91 120.0 . . ?
C11 C10 C9 120.49(16) . . ?
C11 C10 H101 119.8 . . ?
C9 C10 H101 119.8 . . ?
C10 C11 C12 119.89(18) . . ?
C10 C11 H111 120.1 . . ?
C12 C11 H111 120.1 . . ?
C11 C12 C7 120.30(15) . . ?
C11 C12 H121 119.9 . . ?
C7 C12 H121 119.9 . . ?

_refine_diff_density_max         0.370
_refine_diff_density_min         -0.335
_refine_diff_density_rms         0.047

_shelx_res_file                  
;

    spo15.res created by SHELXL-2014/7


TITL spo15_kotek_0m in P-1
CELL 0.71073 5.6610 8.5501 12.0035 78.854 79.171 78.139
ZERR 2.00    0.0002 0.0003  0.0004  0.001  0.001  0.001
LATT 1
SFAC C   H   N   O   P
UNIT 20  28  2   8   2
LIST 4
OMIT -2 55
OMIT  1  0  2
L.S. 8
ACTA
BOND $H
FMAP 2
PLAN -10
HTAB
RTAB hbd N3 O52
RTAB hba N3 H31 O52
SIZE 0.236 0.395 0.461
TEMP -123
WGHT    0.031900    0.327300
FVAR       0.41907
P1    5    1.305603    0.577903    0.368313    11.00000    0.00944    0.01189 =
         0.01705   -0.00185   -0.00440    0.00102
H1    2    1.259120    0.645194    0.460860    11.00000    0.02104
O11   4    1.479759    0.662276    0.279814    11.00000    0.01239    0.03071 =
         0.02798    0.00288   -0.00566   -0.00820
O12   4    1.360478    0.397896    0.404633    11.00000    0.01954    0.01395 =
         0.03397   -0.00044   -0.00619    0.00535
C2    1    1.008375    0.610923    0.320966    11.00000    0.01051    0.00872 =
         0.01673   -0.00035   -0.00303   -0.00123
AFIX  23
H21   2    1.028736    0.554072    0.254421    11.00000   -1.20000
H22   2    0.896951    0.557374    0.383594    11.00000   -1.20000
AFIX   0
N3    3    0.882498    0.781445    0.287162    11.00000    0.00916    0.01063 =
         0.01398   -0.00104   -0.00295   -0.00016
H31   2    0.734260    0.769408    0.280294    11.00000    0.02716
REM ---------------------------------------------------------------------------
C4    1    0.858148    0.882619    0.378279    11.00000    0.01584    0.01369 =
         0.01648   -0.00429   -0.00502    0.00319
AFIX  23
H41   2    1.015624    0.917241    0.376172    11.00000   -1.20000
H42   2    0.815661    0.818218    0.454772    11.00000   -1.20000
AFIX   0
C5    1    0.659834    1.030857    0.359129    11.00000    0.01695    0.01546 =
         0.01595   -0.00209   -0.00273    0.00342
O51   4    0.680556    1.143248    0.415084    11.00000    0.02404    0.01591 =
         0.02897   -0.00889   -0.00977    0.00813
H511  2    0.573263    1.230422    0.403696    11.00000   -1.20000
O52   4    0.505386    1.037590    0.300708    11.00000    0.02665    0.02487 =
         0.03552   -0.00991   -0.01786    0.01013
REM ---------------------------------------------------------------------------
C6    1    1.006423    0.863772    0.174783    11.00000    0.01564    0.01327 =
         0.01473    0.00162   -0.00282   -0.00469
AFIX  23
H61   2    0.931350    0.979831    0.163266    11.00000   -1.20000
H62   2    1.180720    0.856933    0.180192    11.00000   -1.20000
AFIX   0
C7    1    0.990953    0.793038    0.071708    11.00000    0.02015    0.01212 =
         0.01388    0.00034    0.00125   -0.00552
C8    1    1.195491    0.700185    0.017486    11.00000    0.03262    0.01867 =
         0.02997   -0.00365    0.00861   -0.00176
AFIX  43
H81   2    1.340077    0.667900    0.051545    11.00000   -1.20000
AFIX   0
C9    1    1.187775    0.654607   -0.086989    11.00000    0.08023    0.02092 =
         0.03269   -0.01252    0.02504   -0.01237
AFIX  43
H91   2    1.327193    0.591145   -0.124248    11.00000   -1.20000
AFIX   0
C10   1    0.977351    0.701755   -0.136309    11.00000    0.10576    0.03095 =
         0.01771   -0.00592    0.00160   -0.04180
AFIX  43
H101  2    0.974903    0.674406   -0.209069    11.00000   -1.20000
AFIX   0
C11   1    0.771250    0.788033   -0.080857    11.00000    0.06357    0.04015 =
         0.02114    0.00741   -0.01622   -0.03620
AFIX  43
H111  2    0.625106    0.816185   -0.113756    11.00000   -1.20000
AFIX   0
C12   1    0.777193    0.833841    0.023151    11.00000    0.02818    0.02680 =
         0.01815    0.00312   -0.00575   -0.01263
AFIX  43
H121  2    0.634773    0.893328    0.061438    11.00000   -1.20000

AFIX   0
HKLF 4 1 1 0 0 0 1 0 0 0 1

REM  spo15_kotek_0m in P-1
REM R1 =  0.0304 for    2333 Fo > 4sig(Fo)  and  0.0336 for all    2526 data
REM    156 parameters refined using      0 restraints

END

WGHT      0.0319      0.3273

REM Instructions for potential hydrogen bonds
EQIV $1 x-1, y, z
HTAB N3 O11_$1
EQIV $2 -x+2, -y+1, -z+1
HTAB C4 O12_$2
EQIV $3 x-1, y+1, z
HTAB O51 O12_$3
HTAB C6 O11

REM Highest difference peak  0.370,  deepest hole -0.335,  1-sigma level  0.047
Q1    1   1.1501  0.6018  0.3409  11.00000  0.05    0.37
Q2    1   0.7698  0.9594  0.3655  11.00000  0.05    0.35
Q3    1   0.9958  0.8240  0.1212  11.00000  0.05    0.35
Q4    1   1.0807  0.7360  0.0530  11.00000  0.05    0.27
Q5    1   0.8780  0.8386  0.3281  11.00000  0.05    0.25
Q6    1   0.9550  0.6963  0.3040  11.00000  0.05    0.25
Q7    1   0.9455  0.8179  0.2245  11.00000  0.05    0.24
Q8    1   0.8830  0.7938  0.0536  11.00000  0.05    0.24
Q9    1   0.7759  0.8175 -0.0396  11.00000  0.05    0.23
Q10   1   0.8918  0.7543 -0.1027  11.00000  0.05    0.23
;
_shelx_res_checksum              58631
####################################################################### 
# 
# This file contains crystal structure data downloaded from the 
# Cambridge Structural Database (CSD) hosted by the Cambridge 
# Crystallographic Data Centre (CCDC).
# 
# Full information about CCDC data access policies and citation 
# guidelines are available at http://www.ccdc.cam.ac.uk/access/V1 
# 
# Audit and citation data items may have been added by the CCDC. 
# Please retain this information to preserve the provenance of 
# this file and to allow appropriate attribution of the data. 
# 
#######################################################################

data_tbun_2pin
_database_code_depnum_ccdc_archive 'CCDC 1985002'
loop_
_audit_author_name
_audit_author_address
'Jan Kotek'
;Faculty of Science, Charles University, Prague
Czech Republic
;
_audit_update_record             
;
2020-02-19 deposited with the CCDC.	2020-05-15 downloaded from the CCDC.
;

_audit_creation_method           SHELXL-2014/7
_shelx_SHELXL_version_number     2014/7
_chemical_name_systematic        ?
_chemical_name_common            ?
_chemical_melting_point          ?
_chemical_formula_moiety         'C6 H17 N O4 P2'
_chemical_formula_sum            'C6 H17 N O4 P2'
_chemical_formula_weight         229.14

loop_
_atom_type_symbol
_atom_type_description
_atom_type_scat_dispersion_real
_atom_type_scat_dispersion_imag
_atom_type_scat_source
C C 0.0033 0.0016 'International Tables Vol C Tables 4.2.6.8 and 6.1.1.4'
H H 0.0000 0.0000 'International Tables Vol C Tables 4.2.6.8 and 6.1.1.4'
N N 0.0061 0.0033 'International Tables Vol C Tables 4.2.6.8 and 6.1.1.4'
O O 0.0106 0.0060 'International Tables Vol C Tables 4.2.6.8 and 6.1.1.4'
P P 0.1023 0.0942 'International Tables Vol C Tables 4.2.6.8 and 6.1.1.4'

_space_group_crystal_system      monoclinic
_space_group_IT_number           14
_space_group_name_H-M_alt        'P 21/c'
_space_group_name_Hall           '-P 2ybc'

_shelx_space_group_comment       
;
The symmetry employed for this shelxl refinement is uniquely defined
by the following loop, which should always be used as a source of
symmetry information in preference to the above space-group names.
They are only intended as comments.
;

loop_
_space_group_symop_operation_xyz
'x, y, z'
'-x, y+1/2, -z+1/2'
'-x, -y, -z'
'x, -y-1/2, z-1/2'

_cell_length_a                   8.6777(3)
_cell_length_b                   11.9197(3)
_cell_length_c                   10.7504(3)
_cell_angle_alpha                90
_cell_angle_beta                 104.4590(10)
_cell_angle_gamma                90
_cell_volume                     1076.75(6)
_cell_formula_units_Z            4
_cell_measurement_temperature    150(2)
_cell_measurement_reflns_used    9857
_cell_measurement_theta_min      2.5977
_cell_measurement_theta_max      27.4920

_exptl_crystal_description       prism
_exptl_crystal_colour            colourless
_exptl_crystal_density_meas      ?
_exptl_crystal_density_method    ?
_exptl_crystal_density_diffrn    1.414
_exptl_crystal_F_000             488
_exptl_transmission_factor_min   ?
_exptl_transmission_factor_max   ?
_exptl_crystal_size_max          0.546
_exptl_crystal_size_mid          0.379
_exptl_crystal_size_min          0.110
_exptl_absorpt_coefficient_mu    0.390
_shelx_estimated_absorpt_T_min   0.815
_shelx_estimated_absorpt_T_max   0.958
_exptl_absorpt_correction_type   multi-scan
_exptl_absorpt_correction_T_min  0.87
_exptl_absorpt_correction_T_max  0.96
_exptl_absorpt_process_details   
;
SADABS-2016/2 - Bruker AXS area detector scaling and absorption correction
;
_exptl_absorpt_special_details   ?
_diffrn_ambient_temperature      150(2)
_diffrn_radiation_wavelength     0.71073
_diffrn_radiation_type           MoK\a
_diffrn_source                   'I\mS  micro-focus sealed tube'
_diffrn_radiation_monochromator  'Quazar Mo multilayer optic'
_diffrn_measurement_device_type  'Bruker D8 VENTURE Kappa Duo PHOTONIII'
_diffrn_measurement_method       '\f and \w scans'
_diffrn_detector_area_resol_mean 10.4167
_diffrn_reflns_number            16205
_diffrn_reflns_av_unetI/netI     0.0113
_diffrn_reflns_av_R_equivalents  0.0165
_diffrn_reflns_limit_h_min       -11
_diffrn_reflns_limit_h_max       11
_diffrn_reflns_limit_k_min       -15
_diffrn_reflns_limit_k_max       15
_diffrn_reflns_limit_l_min       -12
_diffrn_reflns_limit_l_max       13
_diffrn_reflns_theta_min         2.598
_diffrn_reflns_theta_max         27.492
_diffrn_reflns_theta_full        25.242
_diffrn_measured_fraction_theta_max 0.997
_diffrn_measured_fraction_theta_full 0.997
_diffrn_reflns_Laue_measured_fraction_max 0.997
_diffrn_reflns_Laue_measured_fraction_full 0.997
_diffrn_reflns_point_group_measured_fraction_max 0.997
_diffrn_reflns_point_group_measured_fraction_full 0.997
_reflns_number_total             2457
_reflns_number_gt                2387
_reflns_threshold_expression     'I > 2\s(I)'
_reflns_Friedel_coverage         0.000
_reflns_Friedel_fraction_max     .
_reflns_Friedel_fraction_full    .

_reflns_special_details          
;
 Reflections were merged by SHELXL according to the crystal
 class for the calculation of statistics and refinement.
 
 _reflns_Friedel_fraction is defined as the number of unique
 Friedel pairs measured divided by the number that would be
 possible theoretically, ignoring centric projections and
 systematic absences.
;

_computing_data_collection       'Bruker Instrument Service V6.2.12'
_computing_cell_refinement       'SAINT V8.40A (Bruker AXS Inc., 2019)'
_computing_data_reduction        'SAINT V8.40A (Bruker AXS Inc., 2019)'
_computing_structure_solution    'SHELXT 2014/5 (Sheldrick, 2014)'
_computing_structure_refinement  'SHELXL 2014/7 (Sheldrick, 2014)'
_computing_molecular_graphics    ?
_computing_publication_material  ?
_refine_special_details          ?
_refine_ls_structure_factor_coef Fsqd
_refine_ls_matrix_type           full
_refine_ls_weighting_scheme      calc
_refine_ls_weighting_details     
'w=1/[\s^2^(Fo^2^)+(0.0328P)^2^+0.5958P] where P=(Fo^2^+2Fc^2^)/3'
_atom_sites_solution_primary     direct
_atom_sites_solution_secondary   difmap
_atom_sites_solution_hydrogens   mixed
_refine_ls_hydrogen_treatment    mixed
_refine_ls_extinction_method     none
_refine_ls_extinction_coef       .
_refine_ls_number_reflns         2457
_refine_ls_number_parameters     137
_refine_ls_number_restraints     0
_refine_ls_R_factor_all          0.0243
_refine_ls_R_factor_gt           0.0238
_refine_ls_wR_factor_ref         0.0670
_refine_ls_wR_factor_gt          0.0666
_refine_ls_goodness_of_fit_ref   1.052
_refine_ls_restrained_S_all      1.052
_refine_ls_shift/su_max          0.001
_refine_ls_shift/su_mean         0.000

loop_
_atom_site_label
_atom_site_type_symbol
_atom_site_fract_x
_atom_site_fract_y
_atom_site_fract_z
_atom_site_U_iso_or_equiv
_atom_site_adp_type
_atom_site_occupancy
_atom_site_site_symmetry_order
_atom_site_calc_flag
_atom_site_refinement_flags_posn
_atom_site_refinement_flags_adp
_atom_site_refinement_flags_occupancy
_atom_site_disorder_assembly
_atom_site_disorder_group
P1 P 0.33113(3) 0.50647(2) 0.78850(3) 0.01476(9) Uani 1 1 d . . . . .
H1 H 0.2889(18) 0.5377(13) 0.6684(15) 0.023(4) Uiso 1 1 d . . . . .
O11 O 0.24542(10) 0.39268(7) 0.78689(8) 0.01910(18) Uani 1 1 d . . . . .
H11O H 0.281(3) 0.353(2) 0.866(3) 0.086(9) Uiso 1 1 d . . . . .
O12 O 0.29978(10) 0.59361(7) 0.87696(8) 0.02072(18) Uani 1 1 d . . . . .
C2 C 0.54486(13) 0.48104(10) 0.82511(11) 0.0159(2) Uani 1 1 d . . . . .
H21 H 0.5998 0.5537 0.8483 0.019 Uiso 1 1 calc R U . . .
H22 H 0.5737 0.4324 0.9021 0.019 Uiso 1 1 calc R U . . .
N3 N 0.60945(11) 0.42799(8) 0.72178(9) 0.01414(19) Uani 1 1 d . . . . .
H31 H 0.5905(19) 0.4785(14) 0.6618(16) 0.025(4) Uiso 1 1 d . . . . .
C4 C 0.52713(13) 0.31879(9) 0.67429(11) 0.0157(2) Uani 1 1 d . . . . .
H41 H 0.4710 0.2920 0.7383 0.019 Uiso 1 1 calc R U . . .
H42 H 0.6093 0.2624 0.6698 0.019 Uiso 1 1 calc R U . . .
P2 P 0.38449(3) 0.32536(2) 0.51790(3) 0.01647(9) Uani 1 1 d . . . . .
H2 H 0.2642(19) 0.3866(14) 0.5343(16) 0.028(4) Uiso 1 1 d . . . . .
O21 O 0.32796(11) 0.20596(7) 0.49188(8) 0.0237(2) Uani 1 1 d . . . . .
O22 O 0.45870(11) 0.38377(8) 0.42449(8) 0.02306(19) Uani 1 1 d . . . . .
C5 C 0.79505(13) 0.41575(10) 0.76222(11) 0.0175(2) Uani 1 1 d . . . . .
C6 C 0.84289(15) 0.32642(11) 0.86588(12) 0.0240(3) Uani 1 1 d . . . . .
H61 H 0.7979 0.2540 0.8319 0.029 Uiso 1 1 calc R U . . .
H62 H 0.8024 0.3470 0.9401 0.029 Uiso 1 1 calc R U . . .
H63 H 0.9592 0.3208 0.8924 0.029 Uiso 1 1 calc R U . . .
C7 C 0.86696(15) 0.52918(11) 0.81184(13) 0.0247(3) Uani 1 1 d . . . . .
H71 H 0.9825 0.5268 0.8231 0.030 Uiso 1 1 calc R U . . .
H72 H 0.8433 0.5456 0.8945 0.030 Uiso 1 1 calc R U . . .
H73 H 0.8211 0.5879 0.7498 0.030 Uiso 1 1 calc R U . . .
C8 C 0.84637(15) 0.38342(12) 0.64092(12) 0.0236(3) Uani 1 1 d . . . . .
H81 H 0.8059 0.3084 0.6129 0.028 Uiso 1 1 calc R U . . .
H82 H 0.9628 0.3833 0.6593 0.028 Uiso 1 1 calc R U . . .
H83 H 0.8033 0.4378 0.5727 0.028 Uiso 1 1 calc R U . . .

loop_
_atom_site_aniso_label
_atom_site_aniso_U_11
_atom_site_aniso_U_22
_atom_site_aniso_U_33
_atom_site_aniso_U_23
_atom_site_aniso_U_13
_atom_site_aniso_U_12
P1 0.01515(15) 0.01582(15) 0.01326(15) 0.00083(10) 0.00346(11) 0.00126(10)
O11 0.0173(4) 0.0192(4) 0.0194(4) 0.0011(3) 0.0022(3) -0.0022(3)
O12 0.0222(4) 0.0197(4) 0.0222(4) -0.0022(3) 0.0091(3) 0.0020(3)
C2 0.0154(5) 0.0181(5) 0.0143(5) -0.0034(4) 0.0041(4) 0.0002(4)
N3 0.0146(4) 0.0147(4) 0.0126(4) -0.0007(4) 0.0025(3) 0.0001(3)
C4 0.0183(5) 0.0135(5) 0.0146(5) -0.0016(4) 0.0027(4) -0.0009(4)
P2 0.01943(16) 0.01481(15) 0.01362(15) -0.00124(10) 0.00119(11) -0.00024(10)
O21 0.0312(5) 0.0179(4) 0.0191(4) -0.0020(3) 0.0009(4) -0.0061(4)
O22 0.0288(5) 0.0214(4) 0.0181(4) 0.0038(3) 0.0042(3) -0.0017(3)
C5 0.0129(5) 0.0221(6) 0.0167(5) -0.0017(4) 0.0024(4) 0.0015(4)
C6 0.0211(6) 0.0288(7) 0.0201(6) 0.0031(5) 0.0014(5) 0.0064(5)
C7 0.0162(5) 0.0267(6) 0.0298(6) -0.0065(5) 0.0033(5) -0.0033(5)
C8 0.0191(5) 0.0332(7) 0.0195(6) -0.0031(5) 0.0067(4) 0.0024(5)

_geom_special_details            
;
 All esds (except the esd in the dihedral angle between two l.s. planes)
 are estimated using the full covariance matrix.  The cell esds are taken
 into account individually in the estimation of esds in distances, angles
 and torsion angles; correlations between esds in cell parameters are only
 used when they are defined by crystal symmetry.  An approximate (isotropic)
 treatment of cell esds is used for estimating esds involving l.s. planes.
;

loop_
_geom_bond_atom_site_label_1
_geom_bond_atom_site_label_2
_geom_bond_distance
_geom_bond_site_symmetry_2
_geom_bond_publ_flag
P1 O12 1.4787(9) . ?
P1 O11 1.5449(9) . ?
P1 C2 1.8227(11) . ?
P1 H1 1.305(16) . ?
O11 H11O 0.95(3) . ?
C2 N3 1.5030(14) . ?
C2 H21 0.9900 . ?
C2 H22 0.9900 . ?
N3 C4 1.5109(14) . ?
N3 C5 1.5668(14) . ?
N3 H31 0.868(17) . ?
C4 P2 1.8236(11) . ?
C4 H41 0.9900 . ?
C4 H42 0.9900 . ?
P2 O22 1.4936(9) . ?
P2 O21 1.5086(9) . ?
P2 H2 1.321(16) . ?
C5 C6 1.5222(17) . ?
C5 C7 1.5283(17) . ?
C5 C8 1.5288(16) . ?
C6 H61 0.9800 . ?
C6 H62 0.9800 . ?
C6 H63 0.9800 . ?
C7 H71 0.9800 . ?
C7 H72 0.9800 . ?
C7 H73 0.9800 . ?
C8 H81 0.9800 . ?
C8 H82 0.9800 . ?
C8 H83 0.9800 . ?

loop_
_geom_angle_atom_site_label_1
_geom_angle_atom_site_label_2
_geom_angle_atom_site_label_3
_geom_angle
_geom_angle_site_symmetry_1
_geom_angle_site_symmetry_3
_geom_angle_publ_flag
O12 P1 O11 117.29(5) . . ?
O12 P1 C2 108.58(5) . . ?
O11 P1 C2 108.52(5) . . ?
O12 P1 H1 112.6(7) . . ?
O11 P1 H1 102.9(7) . . ?
C2 P1 H1 106.3(7) . . ?
P1 O11 H11O 112.0(17) . . ?
N3 C2 P1 117.22(7) . . ?
N3 C2 H21 108.0 . . ?
P1 C2 H21 108.0 . . ?
N3 C2 H22 108.0 . . ?
P1 C2 H22 108.0 . . ?
H21 C2 H22 107.2 . . ?
C2 N3 C4 112.34(9) . . ?
C2 N3 C5 112.41(8) . . ?
C4 N3 C5 112.34(8) . . ?
C2 N3 H31 102.7(11) . . ?
C4 N3 H31 111.2(11) . . ?
C5 N3 H31 105.2(11) . . ?
N3 C4 P2 115.42(8) . . ?
N3 C4 H41 108.4 . . ?
P2 C4 H41 108.4 . . ?
N3 C4 H42 108.4 . . ?
P2 C4 H42 108.4 . . ?
H41 C4 H42 107.5 . . ?
O22 P2 O21 119.33(5) . . ?
O22 P2 C4 109.42(5) . . ?
O21 P2 C4 104.17(5) . . ?
O22 P2 H2 108.7(7) . . ?
O21 P2 H2 108.3(7) . . ?
C4 P2 H2 106.1(7) . . ?
C6 C5 C7 110.51(10) . . ?
C6 C5 C8 111.34(10) . . ?
C7 C5 C8 109.89(10) . . ?
C6 C5 N3 109.99(9) . . ?
C7 C5 N3 108.44(9) . . ?
C8 C5 N3 106.56(9) . . ?
C5 C6 H61 109.5 . . ?
C5 C6 H62 109.5 . . ?
H61 C6 H62 109.5 . . ?
C5 C6 H63 109.5 . . ?
H61 C6 H63 109.5 . . ?
H62 C6 H63 109.5 . . ?
C5 C7 H71 109.5 . . ?
C5 C7 H72 109.5 . . ?
H71 C7 H72 109.5 . . ?
C5 C7 H73 109.5 . . ?
H71 C7 H73 109.5 . . ?
H72 C7 H73 109.5 . . ?
C5 C8 H81 109.5 . . ?
C5 C8 H82 109.5 . . ?
H81 C8 H82 109.5 . . ?
C5 C8 H83 109.5 . . ?
H81 C8 H83 109.5 . . ?
H82 C8 H83 109.5 . . ?

_refine_diff_density_max         0.380
_refine_diff_density_min         -0.286
_refine_diff_density_rms         0.047

_shelx_res_file                  
;

    tbun_2pin.res created by SHELXL-2014/7


TITL mo_pu_tbun_2pin_kotek_0m_a.res in P2(1)/c
REM Old TITL mo_pu_tbun_2pin_kotek_0m in P2(1)/c
REM SHELXT solution in P2(1)/c
REM R1 0.078,  Rweak 0.003,  Alpha 0.021,  Orientation as input
REM Formula found by SHELXT:  C6 N O4 P2
CELL  0.71073   8.6777  11.9197  10.7504   90.000  104.459   90.000
ZERR    4.000   0.0003   0.0003   0.0003    0.000    0.001    0.000
LATT  1
SYMM -X, 1/2+Y, 1/2-Z
SFAC C H N O P
UNIT 24 68 4 16 8
TEMP -123.150
SIZE 0.11 0.379 0.546
L.S. 10
BOND $H
LIST 4
ACTA
HTAB
RTAB hbd H31 O22
RTAB hba N3 H31 O22
FMAP 2
PLAN -10
WGHT    0.032800    0.595800
FVAR       1.11410
P1    5    0.331131    0.506467    0.788501    11.00000    0.01515    0.01582 =
         0.01326    0.00083    0.00346    0.00126
H1    2    0.288892    0.537656    0.668379    11.00000    0.02344
O11   4    0.245415    0.392678    0.786892    11.00000    0.01734    0.01925 =
         0.01942    0.00114    0.00218   -0.00222
REM AFIX 3
H11O  2    0.280969    0.353416    0.865973    11.00000    0.08606
REM AFIX 0
O12   4    0.299776    0.593612    0.876963    11.00000    0.02220    0.01969 =
         0.02217   -0.00215    0.00912    0.00196
C2    1    0.544863    0.481042    0.825110    11.00000    0.01541    0.01811 =
         0.01432   -0.00344    0.00408    0.00020
AFIX  23
H21   2    0.599791    0.553708    0.848255    11.00000   -1.20000
H22   2    0.573695    0.432448    0.902122    11.00000   -1.20000
AFIX   0
N3    3    0.609445    0.427987    0.721776    11.00000    0.01462    0.01468 =
         0.01264   -0.00065    0.00249    0.00014
REM AFIX 3
H31   2    0.590479    0.478546    0.661806    11.00000    0.02486
REM AFIX 0
C4    1    0.527134    0.318790    0.674290    11.00000    0.01826    0.01351 =
         0.01460   -0.00158    0.00274   -0.00087
AFIX  23
H41   2    0.470977    0.292026    0.738292    11.00000   -1.20000
H42   2    0.609317    0.262374    0.669846    11.00000   -1.20000
AFIX   0
P2    5    0.384493    0.325361    0.517901    11.00000    0.01943    0.01481 =
         0.01362   -0.00124    0.00119   -0.00024
H2    2    0.264193    0.386555    0.534323    11.00000    0.02799
O21   4    0.327965    0.205965    0.491879    11.00000    0.03125    0.01794 =
         0.01909   -0.00200    0.00088   -0.00608
O22   4    0.458704    0.383774    0.424487    11.00000    0.02881    0.02139 =
         0.01811    0.00378    0.00422   -0.00167
C5    1    0.795053    0.415752    0.762216    11.00000    0.01287    0.02215 =
         0.01666   -0.00166    0.00241    0.00149
C6    1    0.842888    0.326418    0.865878    11.00000    0.02105    0.02884 =
         0.02014    0.00311    0.00140    0.00637
AFIX 137
H61   2    0.797925    0.253957    0.831914    11.00000   -1.20000
H62   2    0.802359    0.346982    0.940090    11.00000   -1.20000
H63   2    0.959177    0.320799    0.892369    11.00000   -1.20000
AFIX   0
C7    1    0.866959    0.529183    0.811842    11.00000    0.01623    0.02668 =
         0.02983   -0.00650    0.00332   -0.00333
AFIX 137
H71   2    0.982510    0.526801    0.823058    11.00000   -1.20000
H72   2    0.843347    0.545580    0.894484    11.00000   -1.20000
H73   2    0.821128    0.587903    0.749804    11.00000   -1.20000
AFIX   0
C8    1    0.846371    0.383424    0.640919    11.00000    0.01912    0.03324 =
         0.01947   -0.00313    0.00673    0.00244
AFIX 137
H81   2    0.805878    0.308424    0.612930    11.00000   -1.20000
H82   2    0.962819    0.383309    0.659331    11.00000   -1.20000
H83   2    0.803314    0.437815    0.572739    11.00000   -1.20000

AFIX   0
HKLF 4

REM  mo_pu_tbun_2pin_kotek_0m_a.res in P2(1)/c
REM R1 =  0.0238 for    2387 Fo > 4sig(Fo)  and  0.0243 for all    2457 data
REM    137 parameters refined using      0 restraints

END

WGHT      0.0332      0.5954

REM Instructions for potential hydrogen bonds
EQIV $1 x, -y+1/2, z+1/2
HTAB O11 O21_$1
EQIV $2 -x+1, y+1/2, -z+3/2
HTAB C2 O21_$2
EQIV $3 -x+1, -y+1, -z+2
HTAB C2 O12_$3
EQIV $4 -x+1, -y+1, -z+1
HTAB N3 O22_$4
HTAB C4 O11
EQIV $5 -x+1, y-1/2, -z+3/2
HTAB C4 O12_$5
HTAB C6 O12_$3
EQIV $6 x+1, y, z
HTAB C8 O11_$6

REM Highest difference peak  0.380,  deepest hole -0.286,  1-sigma level  0.047
Q1    1   0.4503  0.4877  0.8015  11.00000  0.05    0.38
Q2    1   0.4621  0.3256  0.6037  11.00000  0.05    0.36
Q3    1   0.8150  0.3694  0.8089  11.00000  0.05    0.33
Q4    1   0.8205  0.3969  0.7040  11.00000  0.05    0.33
Q5    1   0.3463  0.2596  0.4985  11.00000  0.05    0.29
Q6    1   0.8253  0.4726  0.7859  11.00000  0.05    0.28
Q7    1   0.7110  0.4179  0.7477  11.00000  0.05    0.25
Q8    1   0.5646  0.3696  0.6933  11.00000  0.05    0.25
Q9    1   0.2854  0.4408  0.7899  11.00000  0.05    0.24
Q10   1   0.3049  0.5428  0.8508  11.00000  0.05    0.23
;
_shelx_res_checksum              96090
####################################################################### 
# 
# This file contains crystal structure data downloaded from the 
# Cambridge Structural Database (CSD) hosted by the Cambridge 
# Crystallographic Data Centre (CCDC).
# 
# Full information about CCDC data access policies and citation 
# guidelines are available at http://www.ccdc.cam.ac.uk/access/V1 
# 
# Audit and citation data items may have been added by the CCDC. 
# Please retain this information to preserve the provenance of 
# this file and to allow appropriate attribution of the data. 
# 
#######################################################################

data_bampin
_database_code_depnum_ccdc_archive 'CCDC 1984998'
loop_
_audit_author_name
_audit_author_address
'Jan Kotek'
;Faculty of Science, Charles University, Prague
Czech Republic
;
_audit_update_record             
;
2020-02-19 deposited with the CCDC.	2020-05-15 downloaded from the CCDC.
;

_audit_creation_method           SHELXL-2014/7
_shelx_SHELXL_version_number     2014/7
_chemical_name_systematic        ?
_chemical_name_common            ?
_chemical_melting_point          ?
_chemical_formula_moiety         'C8 H12 N O2 P'
_chemical_formula_sum            'C8 H12 N O2 P'
_chemical_formula_weight         185.16

loop_
_atom_type_symbol
_atom_type_description
_atom_type_scat_dispersion_real
_atom_type_scat_dispersion_imag
_atom_type_scat_source
C C 0.0033 0.0016 'International Tables Vol C Tables 4.2.6.8 and 6.1.1.4'
H H 0.0000 0.0000 'International Tables Vol C Tables 4.2.6.8 and 6.1.1.4'
N N 0.0061 0.0033 'International Tables Vol C Tables 4.2.6.8 and 6.1.1.4'
O O 0.0106 0.0060 'International Tables Vol C Tables 4.2.6.8 and 6.1.1.4'
P P 0.1023 0.0942 'International Tables Vol C Tables 4.2.6.8 and 6.1.1.4'

_space_group_crystal_system      orthorhombic
_space_group_IT_number           29
_space_group_name_H-M_alt        'P c a 21'
_space_group_name_Hall           'P 2c -2ac'

_shelx_space_group_comment       
;
The symmetry employed for this shelxl refinement is uniquely defined
by the following loop, which should always be used as a source of
symmetry information in preference to the above space-group names.
They are only intended as comments.
;

loop_
_space_group_symop_operation_xyz
'x, y, z'
'-x, -y, z+1/2'
'-x+1/2, y, z+1/2'
'x+1/2, -y, z'

_cell_length_a                   10.4097(4)
_cell_length_b                   6.3878(3)
_cell_length_c                   27.1688(12)
_cell_angle_alpha                90
_cell_angle_beta                 90
_cell_angle_gamma                90
_cell_volume                     1806.59(14)
_cell_formula_units_Z            8
_cell_measurement_temperature    120(2)
_cell_measurement_reflns_used    6643
_cell_measurement_theta_min      3.1891
_cell_measurement_theta_max      25.9374

_exptl_crystal_description       prism
_exptl_crystal_colour            colourless
_exptl_crystal_density_meas      ?
_exptl_crystal_density_method    ?
_exptl_crystal_density_diffrn    1.361
_exptl_crystal_F_000             784
_exptl_transmission_factor_min   ?
_exptl_transmission_factor_max   ?
_exptl_crystal_size_max          0.784
_exptl_crystal_size_mid          0.375
_exptl_crystal_size_min          0.254
_exptl_absorpt_coefficient_mu    0.263
_shelx_estimated_absorpt_T_min   0.820
_shelx_estimated_absorpt_T_max   0.936
_exptl_absorpt_correction_type   multi-scan
_exptl_absorpt_correction_T_min  0.78
_exptl_absorpt_correction_T_max  0.94
_exptl_absorpt_process_details   'SADABS V2014/5 (Bruker AXS Inc.)'
_exptl_absorpt_special_details   ?
_diffrn_ambient_temperature      120(2)
_diffrn_radiation_wavelength     0.71073
_diffrn_radiation_type           MoK\a
_diffrn_radiation_source         'fine-focus sealed tube'
_diffrn_radiation_monochromator  graphite
_diffrn_measurement_device_type  'Bruker APEX-II CCD'
_diffrn_measurement_method       '\f and \w scans'
_diffrn_detector_area_resol_mean 8.3333
_diffrn_reflns_number            8771
_diffrn_reflns_av_unetI/netI     0.0373
_diffrn_reflns_av_R_equivalents  0.0270
_diffrn_reflns_limit_h_min       -12
_diffrn_reflns_limit_h_max       12
_diffrn_reflns_limit_k_min       -6
_diffrn_reflns_limit_k_max       7
_diffrn_reflns_limit_l_min       -33
_diffrn_reflns_limit_l_max       33
_diffrn_reflns_theta_min         3.189
_diffrn_reflns_theta_max         25.960
_diffrn_reflns_theta_full        25.242
_diffrn_measured_fraction_theta_max 0.998
_diffrn_measured_fraction_theta_full 0.998
_diffrn_reflns_Laue_measured_fraction_max 0.998
_diffrn_reflns_Laue_measured_fraction_full 0.998
_diffrn_reflns_point_group_measured_fraction_max 0.998
_diffrn_reflns_point_group_measured_fraction_full 0.998
_reflns_number_total             3454
_reflns_number_gt                3301
_reflns_threshold_expression     'I > 2\s(I)'
_reflns_Friedel_coverage         0.955
_reflns_Friedel_fraction_max     0.998
_reflns_Friedel_fraction_full    0.998

_reflns_special_details          
;
 Reflections were merged by SHELXL according to the crystal
 class for the calculation of statistics and refinement.
 
 _reflns_Friedel_fraction is defined as the number of unique
 Friedel pairs measured divided by the number that would be
 possible theoretically, ignoring centric projections and
 systematic absences.
;

_computing_data_collection       'Bruker Instrument Service v2014.11.0.1'
_computing_cell_refinement       'SAINT V8.34A (Bruker AXS Inc., 2013)'
_computing_data_reduction        'SAINT V8.34A (Bruker AXS Inc., 2013)'
_computing_structure_solution    'SHELXT 2014/5 (Sheldrick, 2014)'
_computing_structure_refinement  'SHELXL 2014/7 (Sheldrick, 2014)'
_computing_molecular_graphics    ?
_computing_publication_material  ?
_refine_special_details          
;
 Refined as a 2-component inversion twin.
;
_refine_ls_structure_factor_coef Fsqd
_refine_ls_matrix_type           full
_refine_ls_weighting_scheme      calc
_refine_ls_weighting_details     
'w=1/[\s^2^(Fo^2^)+(0.0585P)^2^+1.4753P] where P=(Fo^2^+2Fc^2^)/3'
_atom_sites_solution_primary     direct
_atom_sites_solution_secondary   difmap
_atom_sites_solution_hydrogens   mixed
_refine_ls_hydrogen_treatment    mixed
_refine_ls_extinction_method     none
_refine_ls_extinction_coef       .
_refine_ls_abs_structure_details 
;
 Refined as an inversion twin.
;
_refine_ls_abs_structure_Flack   0.37(15)
_chemical_absolute_configuration ?
_refine_ls_number_reflns         3454
_refine_ls_number_parameters     241
_refine_ls_number_restraints     2
_refine_ls_R_factor_all          0.0433
_refine_ls_R_factor_gt           0.0415
_refine_ls_wR_factor_ref         0.1090
_refine_ls_wR_factor_gt          0.1078
_refine_ls_goodness_of_fit_ref   1.048
_refine_ls_restrained_S_all      1.048
_refine_ls_shift/su_max          0.000
_refine_ls_shift/su_mean         0.000

loop_
_atom_site_label
_atom_site_type_symbol
_atom_site_fract_x
_atom_site_fract_y
_atom_site_fract_z
_atom_site_U_iso_or_equiv
_atom_site_adp_type
_atom_site_occupancy
_atom_site_site_symmetry_order
_atom_site_calc_flag
_atom_site_refinement_flags_posn
_atom_site_refinement_flags_adp
_atom_site_refinement_flags_occupancy
_atom_site_disorder_assembly
_atom_site_disorder_group
P1A P 0.68370(10) 1.03607(16) 0.35081(4) 0.0150(3) Uani 1 1 d D . . . .
H1A H 0.752(4) 0.887(5) 0.3304(15) 0.014(11) Uiso 1 1 d D . . . .
O11A O 0.5510(3) 0.9509(4) 0.35800(11) 0.0153(6) Uani 1 1 d . . . . .
O12A O 0.7011(3) 1.2420(4) 0.32496(12) 0.0189(6) Uani 1 1 d . . . . .
C2A C 0.7588(4) 1.0601(7) 0.41130(16) 0.0158(8) Uani 1 1 d . . . . .
H21A H 0.8456 0.9968 0.4102 0.019 Uiso 1 1 calc R U . . .
H22A H 0.7688 1.2102 0.4195 0.019 Uiso 1 1 calc R U . . .
N3A N 0.6819(3) 0.9554(5) 0.45064(13) 0.0153(8) Uani 1 1 d . . . . .
H31A H 0.655(6) 0.797(11) 0.449(2) 0.06(2) Uiso 1 1 d . . . . .
H32A H 0.594(5) 1.033(7) 0.4514(18) 0.015(12) Uiso 1 1 d . . . . .
C4A C 0.7396(4) 0.9760(7) 0.50083(17) 0.0193(9) Uani 1 1 d . . . . .
H41A H 0.7366 1.1242 0.5114 0.023 Uiso 1 1 calc R U . . .
H42A H 0.8306 0.9314 0.4999 0.023 Uiso 1 1 calc R U . . .
C5A C 0.6667(4) 0.8428(8) 0.53688(16) 0.0203(9) Uani 1 1 d . . . . .
C6A C 0.7108(5) 0.6418(8) 0.54832(17) 0.0283(10) Uani 1 1 d . . . . .
H61A H 0.7897 0.5939 0.5348 0.034 Uiso 1 1 calc R U . . .
C7A C 0.6416(6) 0.5131(9) 0.5789(2) 0.0365(12) Uani 1 1 d . . . . .
H71A H 0.6730 0.3775 0.5867 0.044 Uiso 1 1 calc R U . . .
C8A C 0.5256(6) 0.5815(11) 0.5982(2) 0.0413(14) Uani 1 1 d . . . . .
H81A H 0.4767 0.4917 0.6189 0.050 Uiso 1 1 calc R U . . .
C9A C 0.4811(5) 0.7805(10) 0.58752(19) 0.0365(13) Uani 1 1 d . . . . .
H91A H 0.4018 0.8270 0.6009 0.044 Uiso 1 1 calc R U . . .
C10A C 0.5524(4) 0.9135(8) 0.55704(17) 0.0260(10) Uani 1 1 d . . . . .
H10A H 0.5226 1.0511 0.5502 0.031 Uiso 1 1 calc R U . . .
P1X P 0.51345(9) 0.45965(15) 0.43697(4) 0.0138(3) Uani 1 1 d . . . . .
H1X H 0.430(4) 0.582(7) 0.4579(17) 0.015(11) Uiso 1 1 d . . . . .
O11X O 0.6460(3) 0.5439(4) 0.42956(11) 0.0149(7) Uani 1 1 d . . . . .
O12X O 0.4963(3) 0.2547(5) 0.46288(12) 0.0188(6) Uani 1 1 d . . . . .
C2X C 0.4364(4) 0.4370(6) 0.37636(15) 0.0155(8) Uani 1 1 d . . . . .
H21X H 0.4245 0.2870 0.3684 0.019 Uiso 1 1 calc R U . . .
H22X H 0.3505 0.5030 0.3777 0.019 Uiso 1 1 calc R U . . .
N3X N 0.5130(3) 0.5375(6) 0.33685(14) 0.0137(8) Uani 1 1 d . . . . .
H31X H 0.528(4) 0.669(7) 0.3423(15) 0.002(10) Uiso 1 1 d . . . . .
H32X H 0.592(4) 0.474(6) 0.3359(16) 0.003 Uiso 1 1 d . U . . .
C4X C 0.4523(4) 0.5117(7) 0.28698(17) 0.0193(9) Uani 1 1 d . . . . .
H41X H 0.3634 0.5665 0.2876 0.023 Uiso 1 1 calc R U . . .
H42X H 0.4488 0.3614 0.2782 0.023 Uiso 1 1 calc R U . . .
C5X C 0.5303(4) 0.6292(8) 0.24917(16) 0.0246(10) Uani 1 1 d . . . . .
C6X C 0.4927(6) 0.8282(9) 0.2344(2) 0.0386(13) Uani 1 1 d . . . . .
H61X H 0.4160 0.8880 0.2471 0.046 Uiso 1 1 calc R U . . .
C7X C 0.5671(8) 0.9398(10) 0.2011(3) 0.0573(19) Uani 1 1 d . . . . .
H71X H 0.5407 1.0753 0.1909 0.069 Uiso 1 1 calc R U . . .
C8X C 0.6786(7) 0.8558(13) 0.1829(2) 0.0547(19) Uani 1 1 d . . . . .
H81X H 0.7300 0.9347 0.1607 0.066 Uiso 1 1 calc R U . . .
C9X C 0.7165(5) 0.6559(12) 0.19662(19) 0.0444(15) Uani 1 1 d . . . . .
H91X H 0.7928 0.5966 0.1834 0.053 Uiso 1 1 calc R U . . .
C10X C 0.6421(5) 0.5429(9) 0.22978(18) 0.0300(11) Uani 1 1 d . . . . .
H10X H 0.6677 0.4060 0.2393 0.036 Uiso 1 1 calc R U . . .

loop_
_atom_site_aniso_label
_atom_site_aniso_U_11
_atom_site_aniso_U_22
_atom_site_aniso_U_33
_atom_site_aniso_U_23
_atom_site_aniso_U_13
_atom_site_aniso_U_12
P1A 0.0143(5) 0.0130(5) 0.0176(5) -0.0005(5) 0.0001(4) 0.0018(4)
O11A 0.0169(14) 0.0098(14) 0.0192(16) 0.0005(11) -0.0021(13) 0.0000(11)
O12A 0.0184(13) 0.0154(15) 0.0230(16) 0.0031(12) 0.0026(12) 0.0015(12)
C2A 0.0099(17) 0.017(2) 0.020(2) 0.0010(17) 0.0007(16) 0.0011(15)
N3A 0.0139(18) 0.016(2) 0.016(2) 0.0003(15) -0.0010(12) -0.0014(13)
C4A 0.018(2) 0.023(2) 0.017(2) -0.0030(17) -0.0037(18) 0.0008(17)
[truncated: 59,288 more chars]
